# Supplementary material for: Functional Characterization of CYP94-Genes and Identification of a Novel Jasmonate Catabolite in Flowers
Source: PLoS One. 2016 Jul 26;11(7):e0159875. doi: 10.1371/journal.pone.0159875 (PMC4961372; doi:10.1371/journal.pone.0159875)
Supplement: S2 Table — The analysis was performed by using the Origin Pro 8.5 software and is presented as an Excel-file. Mean-values that were significantly different (p<0.05) are shaded yellow. (XLSX) [file pone.0159875.s008.xlsx]

## Sheet: ANOVA_JAIle
	MeanDiff	SEM	q-Wert	Wahrsch.	Alpha	Sig	UEG	OEG
b1JAIle30min WTJAIle30min	0.03434	0.02261	2.14755	0.87828	0.05	0	-0.04052	0.1092
b2JAIle30min WTJAIle30min	0.00304	0.02261	0.1899	1	0.05	0	-0.07182	0.0779
b2JAIle30min b1JAIle30min	-0.0313	0.02961	1.49518	0.98664	0.05	0	-0.12932	0.06671
b3JAIle30min WTJAIle30min	0.03052	0.02261	1.90851	0.93642	0.05	0	-0.04434	0.10538
b3JAIle30min b1JAIle30min	-0.00382	0.02961	0.18257	1	0.05	0	-0.10184	0.09419
b3JAIle30min b2JAIle30min	0.02748	0.02961	1.31261	0.99472	0.05	0	-0.07053	0.1255
c1JAIle30min WTJAIle30min	0.05196	0.02261	3.24931	0.40848	0.05	0	-0.0229	0.12682
c1JAIle30min b1JAIle30min	0.01762	0.02961	0.84149	0.99984	0.05	0	-0.0804	0.11563
c1JAIle30min b2JAIle30min	0.04892	0.02961	2.33666	0.81572	0.05	0	-0.04909	0.14694
c1JAIle30min b3JAIle30min	0.02144	0.02961	1.02406	0.99921	0.05	0	-0.07657	0.11945
b1xb2JAIle30min WTJAIle30min	0.00841	0.02261	0.526	1	0.05	0	-0.06645	0.08327
b1xb2JAIle30min b1JAIle30min	-0.02593	0.02961	1.23848	0.99657	0.05	0	-0.12394	0.07208
b1xb2JAIle30min b2JAIle30min	0.00537	0.02961	0.2567	1	0.05	0	-0.09264	0.10339
b1xb2JAIle30min b3JAIle30min	-0.02211	0.02961	1.0559	0.999	0.05	0	-0.12012	0.07591
b1xb2JAIle30min c1JAIle30min	-0.04355	0.02961	2.07996	0.89713	0.05	0	-0.14156	0.05447
b1xb3JAIle30min WTJAIle30min	0.03486	0.02261	2.1802	0.8685	0.05	0	-0.04	0.10972
b1xb3JAIle30min b1JAIle30min	0.000522018	0.02961	0.02493	1	0.05	0	-0.09749	0.09854
b1xb3JAIle30min b2JAIle30min	0.03183	0.02961	1.52011	0.98503	0.05	0	-0.06619	0.12984
b1xb3JAIle30min b3JAIle30min	0.00434	0.02961	0.20751	1	0.05	0	-0.09367	0.10236
b1xb3JAIle30min c1JAIle30min	-0.0171	0.02961	0.81655	0.99988	0.05	0	-0.11511	0.08092
b1xb3JAIle30min b1xb2JAIle30min	0.02645	0.02961	1.26341	0.99602	0.05	0	-0.07156	0.12447
b2xb3JAIle30min WTJAIle30min	0.06484	0.02261	4.05455	0.14266	0.05	0	-0.01002	0.1397
b2xb3JAIle30min b1JAIle30min	0.03049	0.02961	1.45649	0.98887	0.05	0	-0.06752	0.12851
b2xb3JAIle30min b2JAIle30min	0.0618	0.02961	2.95167	0.54471	0.05	0	-0.03622	0.15981
b2xb3JAIle30min b3JAIle30min	0.03432	0.02961	1.63906	0.97522	0.05	0	-0.0637	0.13233
b2xb3JAIle30min c1JAIle30min	0.01288	0.02961	0.61501	0.99999	0.05	0	-0.08514	0.11089
b2xb3JAIle30min b1xb2JAIle30min	0.05642	0.02961	2.69497	0.66531	0.05	0	-0.04159	0.15444
b2xb3JAIle30min b1xb3JAIle30min	0.02997	0.02961	1.43156	0.99014	0.05	0	-0.06804	0.12799
tripleJAIle30min WTJAIle30min	0.10177	0.02261	6.36445	0.00154	0.05	1	0.02691	0.17663
tripleJAIle30min b1JAIle30min	0.06743	0.02961	3.22071	0.421	0.05	0	-0.03058	0.16545
tripleJAIle30min b2JAIle30min	0.09874	0.02961	4.71589	0.04697	0.05	1	0.000721521	0.19675
tripleJAIle30min b3JAIle30min	0.07125	0.02961	3.40329	0.34408	0.05	0	-0.02676	0.16927
tripleJAIle30min c1JAIle30min	0.04981	0.02961	2.37923	0.79979	0.05	0	-0.0482	0.14783
tripleJAIle30min b1xb2JAIle30min	0.09336	0.02961	4.45919	0.07395	0.05	0	-0.00465	0.19138
tripleJAIle30min b1xb3JAIle30min	0.06691	0.02961	3.19578	0.43204	0.05	0	-0.0311	0.16492
tripleJAIle30min b2xb3JAIle30min	0.03694	0.02961	1.76422	0.96039	0.05	0	-0.06108	0.13495
quadrupleJAIle30min WTJAIle30min	0.0773	0.02261	4.83434	0.03777	0.05	1	0.00245	0.15216
quadrupleJAIle30min b1JAIle30min	0.04296	0.02961	2.05207	0.90436	0.05	0	-0.05505	0.14098
quadrupleJAIle30min b2JAIle30min	0.07427	0.02961	3.54725	0.28922	0.05	0	-0.02375	0.17228
quadrupleJAIle30min b3JAIle30min	0.04679	0.02961	2.23464	0.85122	0.05	0	-0.05123	0.1448
quadrupleJAIle30min c1JAIle30min	0.02535	0.02961	1.21058	0.99711	0.05	0	-0.07267	0.12336
quadrupleJAIle30min b1xb2JAIle30min	0.06889	0.02961	3.29054	0.39071	0.05	0	-0.02912	0.16691
quadrupleJAIle30min b1xb3JAIle30min	0.04244	0.02961	2.02713	0.91054	0.05	0	-0.05557	0.14046
quadrupleJAIle30min b2xb3JAIle30min	0.01247	0.02961	0.59557	0.99999	0.05	0	-0.08554	0.11048
quadrupleJAIle30min tripleJAIle30min	-0.02447	0.02961	1.16865	0.99779	0.05	0	-0.12248	0.07355
b1JAIle1h WTJAIle1h	0.00956	0.03369	0.40126	1	0.05	0	-0.10277	0.12189
b2JAIle1h WTJAIle1h	-0.03599	0.03369	1.51091	0.98532	0.05	0	-0.14832	0.07634
b2JAIle1h b1JAIle1h	-0.04555	0.04349	1.48116	0.98719	0.05	0	-0.19057	0.09947
b3JAIle1h WTJAIle1h	0.24863	0.03808	9.23418	2.73622e-06	0.05	1	0.12165	0.37561
b3JAIle1h b1JAIle1h	0.23907	0.04697	7.19787	0.000297061	0.05	1	0.08243	0.39571
b3JAIle1h b2JAIle1h	0.28462	0.04697	8.56916	1.25041e-05	0.05	1	0.12798	0.44126
c1JAIle1h WTJAIle1h	0.10382	0.03369	4.35873	0.09153	0.05	0	-0.00851	0.21615
c1JAIle1h b1JAIle1h	0.09426	0.04349	3.06544	0.49316	0.05	0	-0.05075	0.23928
c1JAIle1h b2JAIle1h	0.13981	0.04349	4.54661	0.067	0.05	0	-0.00521	0.28483
c1JAIle1h b3JAIle1h	-0.14481	0.04697	4.35982	0.09136	0.05	0	-0.30145	0.01183
b1xb2JAIle1h WTJAIle1h	-0.01715	0.03369	0.72018	0.99995	0.05	0	-0.12949	0.09518
b1xb2JAIle1h b1JAIle1h	-0.02671	0.04349	0.86866	0.99978	0.05	0	-0.17173	0.11831
b1xb2JAIle1h b2JAIle1h	0.01883	0.04349	0.6125	0.99999	0.05	0	-0.12618	0.16385
b1xb2JAIle1h b3JAIle1h	-0.26578	0.04697	8.0021	4.68923e-05	0.05	1	-0.42242	-0.10915
b1xb2JAIle1h c1JAIle1h	-0.12098	0.04349	3.93411	0.17518	0.05	0	-0.26599	0.02404
b1xb3JAIle1h WTJAIle1h	0.10806	0.03808	4.01326	0.15619	0.05	0	-0.01892	0.23503
b1xb3JAIle1h b1JAIle1h	0.0985	0.04697	2.96556	0.53944	0.05	0	-0.05814	0.25514
b1xb3JAIle1h b2JAIle1h	0.14405	0.04697	4.33685	0.09482	0.05	0	-0.01259	0.30068
b1xb3JAIle1h b3JAIle1h	-0.14057	0.05022	3.95896	0.16904	0.05	0	-0.30803	0.02688
b1xb3JAIle1h c1JAIle1h	0.00424	0.04697	0.12751	1	0.05	0	-0.1524	0.16087
b1xb3JAIle1h b1xb2JAIle1h	0.12521	0.04697	3.76979	0.22007	0.05	0	-0.03143	0.28185
b2xb3JAIle1h WTJAIle1h	0.17639	0.03369	7.40535	0.000185334	0.05	1	0.06406	0.28872
b2xb3JAIle1h b1JAIle1h	0.16683	0.04349	5.42534	0.01325	0.05	1	0.02181	0.31185
b2xb3JAIle1h b2JAIle1h	0.21238	0.04349	6.90651	0.000572234	0.05	1	0.06736	0.3574
b2xb3JAIle1h b3JAIle1h	-0.07224	0.04697	2.17498	0.86905	0.05	0	-0.22888	0.0844
b2xb3JAIle1h c1JAIle1h	0.07257	0.04349	2.3599	0.8062	0.05	0	-0.07245	0.21759
b2xb3JAIle1h b1xb2JAIle1h	0.19354	0.04349	6.29401	0.0022	0.05	1	0.04853	0.33856
b2xb3JAIle1h b1xb3JAIle1h	0.06833	0.04697	2.05733	0.90202	0.05	0	-0.08831	0.22497
tripleJAIle1h WTJAIle1h	0.40703	0.03808	15.1173	0	0.05	1	0.28005	0.53401
tripleJAIle1h b1JAIle1h	0.39747	0.04697	11.9669	1.78862e-08	0.05	1	0.24084	0.55411
tripleJAIle1h b2JAIle1h	0.44302	0.04697	13.3382	3.91825e-09	0.05	1	0.28638	0.59966
tripleJAIle1h b3JAIle1h	0.1584	0.05022	4.46106	0.07736	0.05	0	-0.00905	0.32585
tripleJAIle1h c1JAIle1h	0.30321	0.04697	9.12889	3.46791e-06	0.05	1	0.14657	0.45985
tripleJAIle1h b1xb2JAIle1h	0.42419	0.04697	12.7712	8.3656e-09	0.05	1	0.26755	0.58082
tripleJAIle1h b1xb3JAIle1h	0.29898	0.05022	8.42002	1.77189e-05	0.05	1	0.13152	0.46643
tripleJAIle1h b2xb3JAIle1h	0.23064	0.04697	6.94405	0.000526147	0.05	1	0.074	0.38728
quadrupleJAIle1h WTJAIle1h	0.41327	0.03369	17.3502	0	0.05	1	0.30094	0.5256
quadrupleJAIle1h b1JAIle1h	0.40371	0.04349	13.1286	5.55054e-09	0.05	1	0.25869	0.54873
quadrupleJAIle1h b2JAIle1h	0.44926	0.04349	14.6098	0	0.05	1	0.30424	0.59428
quadrupleJAIle1h b3JAIle1h	0.16464	0.04697	4.95688	0.0324	0.05	1	0.008	0.32128
quadrupleJAIle1h c1JAIle1h	0.30945	0.04349	10.0632	4.99801e-07	0.05	1	0.16443	0.45447
quadrupleJAIle1h b1xb2JAIle1h	0.43042	0.04349	13.9973	0	0.05	1	0.28541	0.57544
quadrupleJAIle1h b1xb3JAIle1h	0.30521	0.04697	9.18919	3.0268e-06	0.05	1	0.14857	0.46185
quadrupleJAIle1h b2xb3JAIle1h	0.23688	0.04349	7.70328	9.35817e-05	0.05	1	0.09186	0.3819
quadrupleJAIle1h tripleJAIle1h	0.00624	0.04697	0.18781	1	0.05	0	-0.1504	0.16288
b1JAIle2h WTJAIle2h	0.04214	0.02852	2.09007	0.89389	0.05	0	-0.05263	0.13691
b2JAIle2h WTJAIle2h	-0.00264	0.02852	0.13094	1	0.05	0	-0.09741	0.09213
b2JAIle2h b1JAIle2h	-0.04479	0.03802	1.66576	0.9722	0.05	0	-0.17115	0.08157
b3JAIle2h WTJAIle2h	0.18818	0.02515	10.582	1.57842e-07	0.05	1	0.1046	0.27176
b3JAIle2h b1JAIle2h	0.14604	0.03557	5.80682	0.00574	0.05	1	0.02784	0.26424
b3JAIle2h b2JAIle2h	0.19082	0.03557	7.58759	0.000103783	0.05	1	0.07262	0.30902
c1JAIle2h WTJAIle2h	0.05255	0.02515	2.95511	0.54375	0.05	0	-0.03103	0.13613
c1JAIle2h b1JAIle2h	0.01041	0.03557	0.41379	1	0.05	0	-0.10779	0.12861
c1JAIle2h b2JAIle2h	0.05519	0.03557	2.19456	0.8635	0.05	0	-0.06301	0.17339
c1JAIle2h b3JAIle2h	-0.13563	0.03293	5.82513	0.00552	0.05	1	-0.24506	-0.0262
b1xb2JAIle2h WTJAIle2h	-0.000269067	0.02515	0.01513	1	0.05	0	-0.08385	0.08331
b1xb2JAIle2h b1JAIle2h	-0.04241	0.03557	1.68649	0.9699	0.05	0	-0.16061	0.07578
b1xb2JAIle2h b2JAIle2h	0.00237	0.03557	0.09428	1	0.05	0	-0.11583	0.12057
b1xb2JAIle2h b3JAIle2h	-0.18845	0.03293	8.09369	3.11401e-05	0.05	1	-0.29788	-0.07902
b1xb2JAIle2h c1JAIle2h	-0.05282	0.03293	2.26856	0.83932	0.05	0	-0.16225	0.05661
b1xb3JAIle2h WTJAIle2h	0.10474	0.02515	5.88954	0.00482	0.05	1	0.02116	0.18831
b1xb3JAIle2h b1JAIle2h	0.06259	0.03557	2.48875	0.75571	0.05	0	-0.05561	0.18079
b1xb3JAIle2h b2JAIle2h	0.10738	0.03557	4.26952	0.10373	0.05	0	-0.01082	0.22557
b1xb3JAIle2h b3JAIle2h	-0.08345	0.03293	3.58393	0.27823	0.05	0	-0.19288	0.02598
b1xb3JAIle2h c1JAIle2h	0.05218	0.03293	2.24121	0.8485	0.05	0	-0.05725	0.16161
b1xb3JAIle2h b1xb2JAIle2h	0.105	0.03293	4.50977	0.06966	0.05	0	-0.00443	0.21444
b2xb3JAIle2h WTJAIle2h	0.04261	0.02852	2.11303	0.8876	0.05	0	-0.05216	0.13738
b2xb3JAIle2h b1JAIle2h	0.000462975	0.03802	0.01722	1	0.05	0	-0.1259	0.12682
b2xb3JAIle2h b2JAIle2h	0.04525	0.03802	1.68298	0.9703	0.05	0	-0.08111	0.17161
b2xb3JAIle2h b3JAIle2h	-0.14557	0.03557	5.78841	0.00596	0.05	1	-0.26377	-0.02738
b2xb3JAIle2h c1JAIle2h	-0.00994	0.03557	0.39539	1	0.05	0	-0.12814	0.10826
b2xb3JAIle2h b1xb2JAIle2h	0.04288	0.03557	1.7049	0.96774	0.05	0	-0.07532	0.16108
b2xb3JAIle2h b1xb3JAIle2h	-0.06213	0.03557	2.47034	0.76329	0.05	0	-0.18033	0.05607
tripleJAIle2h WTJAIle2h	0.28506	0.02852	14.1371	0	0.05	1	0.19029	0.37983
tripleJAIle2h b1JAIle2h	0.24292	0.03802	9.03526	3.30478e-06	0.05	1	0.11656	0.36928
tripleJAIle2h b2JAIle2h	0.2877	0.03802	10.701	1.37712e-07	0.05	1	0.16135	0.41406
tripleJAIle2h b3JAIle2h	0.09688	0.03557	3.85228	0.1946	0.05	0	-0.02132	0.21508
tripleJAIle2h c1JAIle2h	0.23251	0.03557	9.24531	2.01063e-06	0.05	1	0.11431	0.35071
tripleJAIle2h b1xb2JAIle2h	0.28533	0.03557	11.3456	1.08711e-07	0.05	1	0.16713	0.40353
tripleJAIle2h b1xb3JAIle2h	0.18033	0.03557	7.17035	0.000275756	0.05	1	0.06213	0.29853
tripleJAIle2h b2xb3JAIle2h	0.24246	0.03802	9.01804	3.44097e-06	0.05	1	0.1161	0.36882
quadrupleJAIle2h WTJAIle2h	0.38094	0.02515	21.4211	6.36314e-09	0.05	1	0.29736	0.46452
quadrupleJAIle2h b1JAIle2h	0.33879	0.03557	13.4712	1.80387e-09	0.05	1	0.22059	0.45699
quadrupleJAIle2h b2JAIle2h	0.38358	0.03557	15.252	0	0.05	1	0.26538	0.50178
quadrupleJAIle2h b3JAIle2h	0.19275	0.03293	8.27847	1.99914e-05	0.05	1	0.08332	0.30218
quadrupleJAIle2h c1JAIle2h	0.32838	0.03293	14.1036	0	0.05	1	0.21895	0.43782
quadrupleJAIle2h b1xb2JAIle2h	0.38121	0.03293	16.3722	0	0.05	1	0.27177	0.49064
quadrupleJAIle2h b1xb3JAIle2h	0.2762	0.03293	11.8624	9.6374e-08	0.05	1	0.16677	0.38563
quadrupleJAIle2h b2xb3JAIle2h	0.33833	0.03557	13.4528	1.87738e-09	0.05	1	0.22013	0.45653
quadrupleJAIle2h tripleJAIle2h	0.09587	0.03557	3.81209	0.20581	0.05	0	-0.02233	0.21407
b1_JAIle5h WT_JAIle5h	0.0196	0.00911	3.044	0.5036	0.05	0	-0.01084	0.05005
b2_JAIle5h WT_JAIle5h	0.00324	0.00911	0.50364	1	0.05	0	-0.0272	0.03369
b2_JAIle5h b1_JAIle5h	-0.01636	0.01197	1.93292	0.93037	0.05	0	-0.05637	0.02366
b3_JAIle5h WT_JAIle5h	0.05367	0.00911	8.33371	2.52777e-05	0.05	1	0.02322	0.08411
b3_JAIle5h b1_JAIle5h	0.03406	0.01197	4.02487	0.15503	0.05	0	-0.00595	0.07408
b3_JAIle5h b2_JAIle5h	0.05042	0.01197	5.95779	0.00473	0.05	1	0.01041	0.09044
c1_JAIle5h WT_JAIle5h	0.02051	0.00806	3.59773	0.27657	0.05	0	-0.00645	0.04748
c1_JAIle5h b1_JAIle5h	0.000912846	0.0112	0.11531	1	0.05	0	-0.03652	0.03834
c1_JAIle5h b2_JAIle5h	0.01727	0.0112	2.18168	0.86665	0.05	0	-0.02016	0.0547
c1_JAIle5h b3_JAIle5h	-0.03315	0.0112	4.18746	0.12152	0.05	0	-0.07058	0.00428
b1b2_JAIle5h WT_JAIle5h	-0.00325	0.00806	0.56968	0.99999	0.05	0	-0.03021	0.02371
b1b2_JAIle5h b1_JAIle5h	-0.02285	0.0112	2.88638	0.5768	0.05	0	-0.06028	0.01458
b1b2_JAIle5h b2_JAIle5h	-0.00649	0.0112	0.82	0.99986	0.05	0	-0.04392	0.03094
b1b2_JAIle5h b3_JAIle5h	-0.05691	0.0112	7.18915	0.000334767	0.05	1	-0.09434	-0.01948
b1b2_JAIle5h c1_JAIle5h	-0.02376	0.01037	3.24219	0.41512	0.05	0	-0.05842	0.01089
b1b3_JAIle5h WT_JAIle5h	0.02109	0.00806	3.69798	0.24349	0.05	0	-0.00587	0.04805
b1b3_JAIle5h b1_JAIle5h	0.00148	0.0112	0.18751	1	0.05	0	-0.03595	0.03891
b1b3_JAIle5h b2_JAIle5h	0.01784	0.0112	2.25389	0.84347	0.05	0	-0.01959	0.05527
b1b3_JAIle5h b3_JAIle5h	-0.03258	0.0112	4.11526	0.1356	0.05	0	-0.07001	0.00485
b1b3_JAIle5h c1_JAIle5h	0.000571602	0.01037	0.07799	1	0.05	0	-0.03408	0.03523
b1b3_JAIle5h b1b2_JAIle5h	0.02433	0.01037	3.32018	0.38217	0.05	0	-0.01032	0.05899
b2b3_JAIle5h WT_JAIle5h	0.01647	0.00806	2.88835	0.57589	0.05	0	-0.01049	0.04343
b2b3_JAIle5h b1_JAIle5h	-0.00313	0.0112	0.39565	1	0.05	0	-0.04056	0.0343
b2b3_JAIle5h b2_JAIle5h	0.01323	0.0112	1.67073	0.97123	0.05	0	-0.0242	0.05066
b2b3_JAIle5h b3_JAIle5h	-0.0372	0.0112	4.69841	0.05264	0.05	0	-0.07463	0.000234593
b2b3_JAIle5h c1_JAIle5h	-0.00405	0.01037	0.5519	0.99999	0.05	0	-0.0387	0.03061
b2b3_JAIle5h b1b2_JAIle5h	0.01972	0.01037	2.6903	0.66748	0.05	0	-0.01494	0.05437
b2b3_JAIle5h b1b3_JAIle5h	-0.00462	0.01037	0.62988	0.99999	0.05	0	-0.03927	0.03004
triple_JAIle5h WT_JAIle5h	0.02219	0.00911	3.4453	0.33214	0.05	0	-0.00826	0.05263
triple_JAIle5h b1_JAIle5h	0.00258	0.01197	0.30535	1	0.05	0	-0.03743	0.0426
triple_JAIle5h b2_JAIle5h	0.01894	0.01197	2.23827	0.84865	0.05	0	-0.02107	0.05896
triple_JAIle5h b3_JAIle5h	-0.03148	0.01197	3.71952	0.23674	0.05	0	-0.07149	0.00854
triple_JAIle5h c1_JAIle5h	0.00167	0.0112	0.21112	1	0.05	0	-0.03576	0.0391
triple_JAIle5h b1b2_JAIle5h	0.02543	0.0112	3.21281	0.42784	0.05	0	-0.012	0.06287
triple_JAIle5h b1b3_JAIle5h	0.0011	0.0112	0.13892	1	0.05	0	-0.03633	0.03853
triple_JAIle5h b2b3_JAIle5h	0.00572	0.0112	0.72208	0.99995	0.05	0	-0.03171	0.04315
quadruple_JAIle5h WT_JAIle5h	0.07694	0.00806	13.4935	8.79293e-10	0.05	1	0.04998	0.1039
quadruple_JAIle5h b1_JAIle5h	0.05734	0.0112	7.24301	0.000296986	0.05	1	0.01991	0.09477
quadruple_JAIle5h b2_JAIle5h	0.0737	0.0112	9.30939	2.82594e-06	0.05	1	0.03627	0.11113
quadruple_JAIle5h b3_JAIle5h	0.02328	0.0112	2.94025	0.55167	0.05	0	-0.01415	0.06071
quadruple_JAIle5h c1_JAIle5h	0.05643	0.01037	7.6988	0.000106893	0.05	1	0.02177	0.09108
quadruple_JAIle5h b1b2_JAIle5h	0.08019	0.01037	10.941	8.90131e-08	0.05	1	0.04554	0.11484
quadruple_JAIle5h b1b3_JAIle5h	0.05586	0.01037	7.62081	0.000127439	0.05	1	0.0212	0.09051
quadruple_JAIle5h b2b3_JAIle5h	0.06047	0.01037	8.2507	3.05478e-05	0.05	1	0.02582	0.09513
quadruple_JAIle5h triple_JAIle5h	0.05476	0.0112	6.91658	0.000611172	0.05	1	0.01733	0.09219

## Sheet: ANOVA_JA
	MeanDiff	SEM	q-Wert	Wahrsch.	Alpha	Sig	UEG	OEG
b1JA30min WTJA30min	0.01574	0.15343	0.14503	1	0.05	0	-0.49531	0.52678
b2JA30min WTJA30min	-0.28071	0.15343	2.58733	0.71351	0.05	0	-0.79175	0.23034
b2JA30min b1JA30min	-0.29644	0.19887	2.10806	0.88867	0.05	0	-0.95883	0.36595
b3JA30min WTJA30min	-0.26803	0.17359	2.18358	0.86659	0.05	0	-0.84621	0.31015
b3JA30min b1JA30min	-0.28376	0.21481	1.86819	0.94324	0.05	0	-0.99923	0.4317
b3JA30min b2JA30min	0.01268	0.21481	0.08349	1	0.05	0	-0.70278	0.72815
c1JA30min WTJA30min	0.16531	0.17359	1.34675	0.99349	0.05	0	-0.41287	0.74349
c1JA30min b1JA30min	0.14957	0.21481	0.98475	0.99941	0.05	0	-0.56589	0.86504
c1JA30min b2JA30min	0.44602	0.21481	2.93643	0.55287	0.05	0	-0.26945	1.16148
c1JA30min b3JA30min	0.43334	0.22964	2.66868	0.67728	0.05	0	-0.33153	1.1982
b1xb2JA30min WTJA30min	0.24794	0.15343	2.28532	0.83325	0.05	0	-0.2631	0.75899
b1xb2JA30min b1JA30min	0.23221	0.19887	1.65127	0.97357	0.05	0	-0.43018	0.8946
b1xb2JA30min b2JA30min	0.52865	0.19887	3.75933	0.22251	0.05	0	-0.13374	1.19104
b1xb2JA30min b3JA30min	0.51597	0.21481	3.39697	0.34937	0.05	0	-0.19949	1.23143
b1xb2JA30min c1JA30min	0.08263	0.21481	0.54403	1	0.05	0	-0.63283	0.7981
b1xb3JA30min WTJA30min	-0.01338	0.15343	0.12333	1	0.05	0	-0.52443	0.49767
b1xb3JA30min b1JA30min	-0.02912	0.19887	0.20704	1	0.05	0	-0.69151	0.63328
b1xb3JA30min b2JA30min	0.26733	0.19887	1.90102	0.93715	0.05	0	-0.39506	0.92972
b1xb3JA30min b3JA30min	0.25465	0.21481	1.67651	0.97086	0.05	0	-0.46082	0.97011
b1xb3JA30min c1JA30min	-0.17869	0.21481	1.17643	0.99762	0.05	0	-0.89415	0.53677
b1xb3JA30min b1xb2JA30min	-0.26132	0.19887	1.85831	0.94499	0.05	0	-0.92371	0.40107
b2xb3JA30min WTJA30min	0.41983	0.17359	3.42028	0.34015	0.05	0	-0.15835	0.99801
b2xb3JA30min b1JA30min	0.40409	0.21481	2.66041	0.68102	0.05	0	-0.31137	1.11956
b2xb3JA30min b2JA30min	0.70054	0.21481	4.61209	0.05937	0.05	0	-0.01493	1.416
b2xb3JA30min b3JA30min	0.68786	0.22964	4.23612	0.11066	0.05	0	-0.07701	1.45272
b2xb3JA30min c1JA30min	0.25452	0.22964	1.56744	0.98124	0.05	0	-0.51034	1.01938
b2xb3JA30min b1xb2JA30min	0.17188	0.21481	1.13163	0.99823	0.05	0	-0.54358	0.88735
b2xb3JA30min b1xb3JA30min	0.43321	0.21481	2.85209	0.59244	0.05	0	-0.28226	1.14867
tripleJA30min WTJA30min	0.39943	0.15343	3.68159	0.24664	0.05	0	-0.11162	0.91048
tripleJA30min b1JA30min	0.38369	0.19887	2.72851	0.64997	0.05	0	-0.2787	1.04609
tripleJA30min b2JA30min	0.68014	0.19887	4.83657	0.03989	0.05	1	0.01775	1.34253
tripleJA30min b3JA30min	0.66746	0.21481	4.3943	0.08576	0.05	0	-0.04801	1.38292
tripleJA30min c1JA30min	0.23412	0.21481	1.54137	0.98324	0.05	0	-0.48134	0.94958
tripleJA30min b1xb2JA30min	0.15149	0.19887	1.07724	0.99879	0.05	0	-0.5109	0.81388
tripleJA30min b1xb3JA30min	0.41281	0.19887	2.93555	0.55328	0.05	0	-0.24958	1.0752
tripleJA30min b2xb3JA30min	-0.0204	0.21481	0.13429	1	0.05	0	-0.73586	0.69507
quadrupleJA30min WTJA30min	-0.03072	0.15343	0.28313	1	0.05	0	-0.54176	0.48033
quadrupleJA30min b1JA30min	-0.04645	0.19887	0.33033	1	0.05	0	-0.70884	0.61594
quadrupleJA30min b2JA30min	0.24999	0.19887	1.77773	0.9579	0.05	0	-0.4124	0.91238
quadrupleJA30min b3JA30min	0.23731	0.21481	1.56237	0.98165	0.05	0	-0.47815	0.95277
quadrupleJA30min c1JA30min	-0.19603	0.21481	1.29057	0.99523	0.05	0	-0.91149	0.51944
quadrupleJA30min b1xb2JA30min	-0.27866	0.19887	1.9816	0.92037	0.05	0	-0.94105	0.38373
quadrupleJA30min b1xb3JA30min	-0.01734	0.19887	0.12329	1	0.05	0	-0.67973	0.64505
quadrupleJA30min b2xb3JA30min	-0.45055	0.21481	2.96623	0.53892	0.05	0	-1.16601	0.26492
quadrupleJA30min tripleJA30min	-0.43015	0.19887	3.05884	0.49591	0.05	0	-1.09254	0.23224
b1JA1h WTJA1h	-0.36493	0.18432	2.79989	0.61711	0.05	0	-0.98116	0.25131
b2JA1h WTJA1h	-0.50046	0.20816	3.4001	0.34978	0.05	0	-1.19639	0.19546
b2JA1h b1JA1h	-0.13554	0.25591	0.74902	0.99994	0.05	0	-0.99109	0.72002
b3JA1h WTJA1h	-0.41763	0.20816	2.83733	0.59969	0.05	0	-1.11356	0.2783
b3JA1h b1JA1h	-0.0527	0.25591	0.29125	1	0.05	0	-0.90826	0.80285
b3JA1h b2JA1h	0.08284	0.27358	0.42821	1	0.05	0	-0.83179	0.99746
c1JA1h WTJA1h	-0.4522	0.18432	3.46946	0.32293	0.05	0	-1.06843	0.16404
c1JA1h b1JA1h	-0.08727	0.23692	0.52092	1	0.05	0	-0.87936	0.70482
c1JA1h b2JA1h	0.04827	0.25591	0.26675	1	0.05	0	-0.80729	0.90382
c1JA1h b3JA1h	-0.03457	0.25591	0.19103	1	0.05	0	-0.89012	0.82099
b1xb2JA1h WTJA1h	0.33186	0.20816	2.2546	0.84323	0.05	0	-0.36407	1.02778
b1xb2JA1h b1JA1h	0.69678	0.25591	3.85063	0.19852	0.05	0	-0.15877	1.55234
b1xb2JA1h b2JA1h	0.83232	0.27358	4.30258	0.10156	0.05	0	-0.0823	1.74695
b1xb2JA1h b3JA1h	0.74949	0.27358	3.87438	0.19211	0.05	0	-0.16514	1.66411
b1xb2JA1h c1JA1h	0.78405	0.25591	4.33291	0.09678	0.05	0	-0.0715	1.63961
b1xb3JA1h WTJA1h	-0.11271	0.18432	0.86474	0.99979	0.05	0	-0.72894	0.50353
b1xb3JA1h b1JA1h	0.25222	0.23692	1.50552	0.98556	0.05	0	-0.53987	1.04431
b1xb3JA1h b2JA1h	0.38776	0.25591	2.14286	0.87826	0.05	0	-0.4678	1.24331
b1xb3JA1h b3JA1h	0.30492	0.25591	1.68509	0.96961	0.05	0	-0.55063	1.16048
b1xb3JA1h c1JA1h	0.33949	0.23692	2.02644	0.90939	0.05	0	-0.4526	1.13158
b1xb3JA1h b1xb2JA1h	-0.44456	0.25591	2.45679	0.76823	0.05	0	-1.30012	0.41099
b2xb3JA1h WTJA1h	-0.08193	0.18432	0.62861	0.99999	0.05	0	-0.69817	0.5343
b2xb3JA1h b1JA1h	0.283	0.23692	1.68923	0.96913	0.05	0	-0.50909	1.07509
b2xb3JA1h b2JA1h	0.41853	0.25591	2.31294	0.82303	0.05	0	-0.43702	1.27409
b2xb3JA1h b3JA1h	0.3357	0.25591	1.85517	0.94514	0.05	0	-0.51986	1.19125
b2xb3JA1h c1JA1h	0.37027	0.23692	2.21015	0.85775	0.05	0	-0.42182	1.16236
b2xb3JA1h b1xb2JA1h	-0.41379	0.25591	2.28671	0.83227	0.05	0	-1.26934	0.44177
b2xb3JA1h b1xb3JA1h	0.03078	0.23692	0.18371	1	0.05	0	-0.76131	0.82287
tripleJA1h WTJA1h	0.12126	0.20816	0.82385	0.99986	0.05	0	-0.57466	0.81719
tripleJA1h b1JA1h	0.48619	0.25591	2.68683	0.66905	0.05	0	-0.36936	1.34175
tripleJA1h b2JA1h	0.62173	0.27358	3.21395	0.42735	0.05	0	-0.2929	1.53636
tripleJA1h b3JA1h	0.53889	0.27358	2.78574	0.62367	0.05	0	-0.37573	1.45352
tripleJA1h c1JA1h	0.57346	0.25591	3.16911	0.44705	0.05	0	-0.28209	1.42902
tripleJA1h b1xb2JA1h	-0.21059	0.27358	1.08863	0.99867	0.05	0	-1.12522	0.70403
tripleJA1h b1xb3JA1h	0.23397	0.25591	1.29299	0.99509	0.05	0	-0.62158	1.08953
tripleJA1h b2xb3JA1h	0.20319	0.25591	1.12291	0.99831	0.05	0	-0.65236	1.05875
quadrupleJA1h WTJA1h	-0.13915	0.18432	1.06765	0.99886	0.05	0	-0.75539	0.47708
quadrupleJA1h b1JA1h	0.22577	0.23692	1.34766	0.99337	0.05	0	-0.56632	1.01786
quadrupleJA1h b2JA1h	0.36131	0.25591	1.99672	0.91645	0.05	0	-0.49424	1.21687
quadrupleJA1h b3JA1h	0.27848	0.25591	1.53895	0.98324	0.05	0	-0.57708	1.13403
quadrupleJA1h c1JA1h	0.31304	0.23692	1.86858	0.94276	0.05	0	-0.47905	1.10513
quadrupleJA1h b1xb2JA1h	-0.47101	0.25591	2.60294	0.7065	0.05	0	-1.32656	0.38455
quadrupleJA1h b1xb3JA1h	-0.02645	0.23692	0.15786	1	0.05	0	-0.81854	0.76564
quadrupleJA1h b2xb3JA1h	-0.05722	0.23692	0.34157	1	0.05	0	-0.84931	0.73487
quadrupleJA1h tripleJA1h	-0.26042	0.25591	1.43914	0.98942	0.05	0	-1.11597	0.59514
b1JA2h WTJA2h	-0.17234	0.19573	1.24523	0.99627	0.05	0	-0.82761	0.48293
b2JA2h WTJA2h	0.20964	0.22125	1.33999	0.9936	0.05	0	-0.53107	0.95035
b2JA2h b1JA2h	0.38198	0.27293	1.97926	0.92025	0.05	0	-0.53175	1.29571
b3JA2h WTJA2h	0.44158	0.22125	2.82254	0.60669	0.05	0	-0.29913	1.18229
b3JA2h b1JA2h	0.61392	0.27293	3.18108	0.44219	0.05	0	-0.29981	1.52765
b3JA2h b2JA2h	0.23194	0.29178	1.1242	0.99828	0.05	0	-0.74488	1.20876
c1JA2h WTJA2h	0.2466	0.22125	1.57625	0.98025	0.05	0	-0.49411	0.98731
c1JA2h b1JA2h	0.41894	0.27293	2.17078	0.86978	0.05	0	-0.49479	1.33267
c1JA2h b2JA2h	0.03696	0.29178	0.17915	1	0.05	0	-0.93985	1.01378
c1JA2h b3JA2h	-0.19498	0.29178	0.94505	0.99956	0.05	0	-1.17179	0.78184
b1xb2JA2h WTJA2h	-0.16709	0.22125	1.06803	0.99885	0.05	0	-0.9078	0.57362
b1xb2JA2h b1JA2h	0.00525	0.27293	0.02721	1	0.05	0	-0.90848	0.91898
b1xb2JA2h b2JA2h	-0.37673	0.29178	1.82597	0.94994	0.05	0	-1.35354	0.60009
b1xb2JA2h b3JA2h	-0.60867	0.29178	2.95017	0.54726	0.05	0	-1.58548	0.36815
b1xb2JA2h c1JA2h	-0.41369	0.29178	2.00512	0.91431	0.05	0	-1.3905	0.56313
b1xb3JA2h WTJA2h	0.53237	0.22125	3.40286	0.3493	0.05	0	-0.20834	1.27308
b1xb3JA2h b1JA2h	0.70471	0.27293	3.65151	0.25921	0.05	0	-0.20902	1.61844
b1xb3JA2h b2JA2h	0.32273	0.29178	1.56425	0.98123	0.05	0	-0.65409	1.29955
b1xb3JA2h b3JA2h	0.09079	0.29178	0.44005	1	0.05	0	-0.88603	1.06761
b1xb3JA2h c1JA2h	0.28577	0.29178	1.3851	0.99189	0.05	0	-0.69105	1.26258
b1xb3JA2h b1xb2JA2h	0.69946	0.29178	3.39022	0.3543	0.05	0	-0.27736	1.67627
b2xb3JA2h WTJA2h	0.17127	0.22125	1.09474	0.9986	0.05	0	-0.56944	0.91198
b2xb3JA2h b1JA2h	0.34361	0.27293	1.78045	0.95703	0.05	0	-0.57012	1.25734
b2xb3JA2h b2JA2h	-0.03837	0.29178	0.18597	1	0.05	0	-1.01519	0.93845
b2xb3JA2h b3JA2h	-0.27031	0.29178	1.31017	0.99457	0.05	0	-1.24713	0.70651
b2xb3JA2h c1JA2h	-0.07533	0.29178	0.36512	1	0.05	0	-1.05215	0.90149
b2xb3JA2h b1xb2JA2h	0.33836	0.29178	1.64	0.97438	0.05	0	-0.63846	1.31517
b2xb3JA2h b1xb3JA2h	-0.3611	0.29178	1.75022	0.96132	0.05	0	-1.33791	0.61572
triple WTJA2h	1.44777	0.19573	10.4607	4.12763e-07	0.05	1	0.79251	2.10304
triple b1JA2h	1.62012	0.25269	9.06737	5.22561e-06	0.05	1	0.77417	2.46606
triple b2JA2h	1.23814	0.27293	6.41549	0.00188	0.05	1	0.32441	2.15186
triple b3JA2h	1.0062	0.27293	5.21368	0.02101	0.05	1	0.09247	1.91992
triple c1JA2h	1.20117	0.27293	6.22398	0.00281	0.05	1	0.28745	2.1149
triple b1xb2JA2h	1.61486	0.27293	8.36754	2.53879e-05	0.05	1	0.70114	2.52859
triple b1xb3JA2h	0.91541	0.27293	4.74324	0.04925	0.05	1	0.00168	1.82913
triple b2xb3JA2h	1.2765	0.27293	6.61431	0.00123	0.05	1	0.36278	2.19023
quadruple WTJA2h	1.03605	0.19573	7.48583	0.000183168	0.05	1	0.38078	1.69132
quadruple b1JA2h	1.20839	0.25269	6.76305	0.000892883	0.05	1	0.36244	2.05434
quadruple b2JA2h	0.82641	0.27293	4.28211	0.10564	0.05	0	-0.08732	1.74014
quadruple b3JA2h	0.59447	0.27293	3.08029	0.48734	0.05	0	-0.31926	1.5082
quadruple c1JA2h	0.78945	0.27293	4.09059	0.14149	0.05	0	-0.12428	1.70318
quadruple b1xb2JA2h	1.20314	0.27293	6.23416	0.00275	0.05	1	0.28941	2.11687
quadruple b1xb3JA2h	0.50368	0.27293	2.60986	0.70341	0.05	0	-0.41005	1.41741
quadruple b2xb3JA2h	0.86478	0.27293	4.48092	0.07677	0.05	0	-0.04895	1.77851
quadruple triple	-0.41172	0.25269	2.30432	0.82592	0.05	0	-1.25767	0.43422
b1JA5h WTJA5h	-0.07342	0.06055	1.71488	0.96582	0.05	0	-0.27643	0.12958
b2JA5h WTJA5h	-0.07366	0.06838	1.52332	0.98422	0.05	0	-0.30291	0.1556
b2JA5h b1JA5h	-0.000232718	0.08407	0.00391	1	0.05	0	-0.28207	0.28161
b3JA5h WTJA5h	0.22947	0.06838	4.7459	0.04961	0.05	1	0.000218444	0.45873
b3JA5h b1JA5h	0.3029	0.08407	5.0956	0.0266	0.05	1	0.02106	0.58474
b3JA5h b2JA5h	0.30313	0.08987	4.77016	0.04757	0.05	1	0.00183	0.60443
c1JA5h WTJA5h	0.12213	0.06838	2.52578	0.73953	0.05	0	-0.10713	0.35138
c1JA5h b1JA5h	0.19555	0.08407	3.28971	0.39596	0.05	0	-0.08629	0.47739
c1JA5h b2JA5h	0.19578	0.08987	3.0809	0.48742	0.05	0	-0.10552	0.49708
c1JA5h b3JA5h	-0.10735	0.08987	1.68926	0.96892	0.05	0	-0.40865	0.19395
b1xb2JA5h WTJA5h	0.10489	0.06838	2.16936	0.87001	0.05	0	-0.12436	0.33415
b1xb2JA5h b1JA5h	0.17832	0.08407	2.99979	0.52454	0.05	0	-0.10353	0.46016
b1xb2JA5h b2JA5h	0.17855	0.08987	2.8097	0.61275	0.05	0	-0.12275	0.47985
b1xb2JA5h b3JA5h	-0.12458	0.08987	1.96046	0.92422	0.05	0	-0.42588	0.17672
b1xb2JA5h c1JA5h	-0.01723	0.08987	0.2712	1	0.05	0	-0.31854	0.28407
b1xb3JA5h WTJA5h	-0.02678	0.06838	0.55376	0.99999	0.05	0	-0.25603	0.20248
b1xb3JA5h b1JA5h	0.04665	0.08407	0.78474	0.9999	0.05	0	-0.23519	0.32849
b1xb3JA5h b2JA5h	0.04688	0.08987	0.73772	0.99994	0.05	0	-0.25442	0.34818
b1xb3JA5h b3JA5h	-0.25625	0.08987	4.03244	0.15495	0.05	0	-0.55755	0.04505
b1xb3JA5h c1JA5h	-0.1489	0.08987	2.34318	0.81174	0.05	0	-0.4502	0.1524
b1xb3JA5h b1xb2JA5h	-0.13167	0.08987	2.07198	0.8975	0.05	0	-0.43297	0.16963
b2xb3JA5h WTJA5h	0.11152	0.06055	2.60478	0.70558	0.05	0	-0.09148	0.31453
b2xb3JA5h b1JA5h	0.18495	0.07783	3.36064	0.36676	0.05	0	-0.07599	0.44588
b2xb3JA5h b2JA5h	0.18518	0.08407	3.11526	0.4719	0.05	0	-0.09666	0.46702
b2xb3JA5h b3JA5h	-0.11795	0.08407	1.98426	0.91894	0.05	0	-0.39979	0.16389
b2xb3JA5h c1JA5h	-0.0106	0.08407	0.17836	1	0.05	0	-0.29244	0.27124
b2xb3JA5h b1xb2JA5h	0.00663	0.08407	0.11156	1	0.05	0	-0.27521	0.28847
b2xb3JA5h b1xb3JA5h	0.1383	0.08407	2.3266	0.81777	0.05	0	-0.14354	0.42014
tripleJA5h WTJA5h	0.05812	0.06838	1.20208	0.99712	0.05	0	-0.17113	0.28738
tripleJA5h b1JA5h	0.13155	0.08407	2.21298	0.85646	0.05	0	-0.1503	0.41339
tripleJA5h b2JA5h	0.13178	0.08987	2.07372	0.89704	0.05	0	-0.16952	0.43308
tripleJA5h b3JA5h	-0.17135	0.08987	2.69644	0.66471	0.05	0	-0.47265	0.12995
tripleJA5h c1JA5h	-0.064	0.08987	1.00718	0.99927	0.05	0	-0.36531	0.2373
tripleJA5h b1xb2JA5h	-0.04677	0.08987	0.73599	0.99994	0.05	0	-0.34807	0.25453
tripleJA5h b1xb3JA5h	0.0849	0.08987	1.336	0.99371	0.05	0	-0.2164	0.3862
tripleJA5h b2xb3JA5h	-0.0534	0.08407	0.89836	0.99971	0.05	0	-0.33524	0.22844
quadruple5h WTJA5h	0.23729	0.06055	5.54207	0.01144	0.05	1	0.03428	0.44029
quadruple5h b1JA5h	0.31071	0.07783	5.6458	0.00934	0.05	1	0.04977	0.57164
quadruple5h b2JA5h	0.31094	0.08407	5.23091	0.02071	0.05	1	0.0291	0.59278
quadruple5h b3JA5h	0.00781	0.08407	0.1314	1	0.05	0	-0.27403	0.28965
quadruple5h c1JA5h	0.11516	0.08407	1.93729	0.92913	0.05	0	-0.16668	0.397
quadruple5h b1xb2JA5h	0.13239	0.08407	2.22721	0.85188	0.05	0	-0.14945	0.41423
quadruple5h b1xb3JA5h	0.26406	0.08407	4.44225	0.08251	0.05	0	-0.01778	0.5459
quadruple5h b2xb3JA5h	0.12576	0.07783	2.28517	0.83243	0.05	0	-0.13517	0.3867
quadruple5h tripleJA5h	0.17916	0.08407	3.01402	0.51799	0.05	0	-0.10268	0.461

## Sheet: ANOVA_12OHJAIle
	MeanDiff	SEM	q-Wert	Wahrsch.	Alpha	Sig	UEG	OEG
b1_12OHJA-Ile30min WT_12OHJA-Ile30min	-0.00502	0.01	0.70978	0.99996	0.05	0	-0.03845	0.02841
b2_12OHJA-Ile30min WT_12OHJA-Ile30min	-0.01747	0.01	2.47093	0.76249	0.05	0	-0.05091	0.01596
b2_12OHJA-Ile30min b1_12OHJA-Ile30min	-0.01245	0.01314	1.34004	0.99363	0.05	0	-0.05639	0.03149
b3_12OHJA-Ile30min WT_12OHJA-Ile30min	-0.03388	0.00886	5.41108	0.01414	0.05	1	-0.06349	-0.00428
b3_12OHJA-Ile30min b1_12OHJA-Ile30min	-0.02886	0.01229	3.32012	0.38219	0.05	0	-0.06997	0.01224
b3_12OHJA-Ile30min b2_12OHJA-Ile30min	-0.01641	0.01229	1.88756	0.93928	0.05	0	-0.05751	0.02469
c1_12OHJA-Ile30min WT_12OHJA-Ile30min	-0.02413	0.01	3.41218	0.34502	0.05	0	-0.05756	0.00931
c1_12OHJA-Ile30min b1_12OHJA-Ile30min	-0.01911	0.01314	2.05622	0.90196	0.05	0	-0.06305	0.02483
c1_12OHJA-Ile30min b2_12OHJA-Ile30min	-0.00666	0.01314	0.71618	0.99996	0.05	0	-0.0506	0.03728
c1_12OHJA-Ile30min b3_12OHJA-Ile30min	0.00975	0.01229	1.12193	0.99832	0.05	0	-0.03135	0.05086
b1xb2_12OHJA-Ile30min WT_12OHJA-Ile30min	0.02734	0.01	3.86696	0.19409	0.05	0	-0.00609	0.06078
b1xb2_12OHJA-Ile30min b1_12OHJA-Ile30min	0.03236	0.01314	3.48238	0.31806	0.05	0	-0.01158	0.0763
b1xb2_12OHJA-Ile30min b2_12OHJA-Ile30min	0.04482	0.01314	4.82242	0.04235	0.05	1	0.000877024	0.08876
b1xb2_12OHJA-Ile30min b3_12OHJA-Ile30min	0.06123	0.01229	7.04294	0.000462753	0.05	1	0.02012	0.10233
b1xb2_12OHJA-Ile30min c1_12OHJA-Ile30min	0.05147	0.01314	5.5386	0.01102	0.05	1	0.00753	0.09541
b1xb3_12OHJA-Ile30min WT_12OHJA-Ile30min	-0.03298	0.00886	5.26623	0.01869	0.05	1	-0.06258	-0.00337
b1xb3_12OHJA-Ile30min b1_12OHJA-Ile30min	-0.02796	0.01229	3.21579	0.42655	0.05	0	-0.06906	0.01315
b1xb3_12OHJA-Ile30min b2_12OHJA-Ile30min	-0.0155	0.01229	1.78323	0.95674	0.05	0	-0.05661	0.0256
b1xb3_12OHJA-Ile30min b3_12OHJA-Ile30min	0.000907023	0.01138	0.11269	1	0.05	0	-0.03715	0.03896
b1xb3_12OHJA-Ile30min c1_12OHJA-Ile30min	-0.00885	0.01229	1.0176	0.99922	0.05	0	-0.04995	0.03226
b1xb3_12OHJA-Ile30min b1xb2_12OHJA-Ile30min	-0.06032	0.01229	6.93861	0.000582311	0.05	1	-0.10142	-0.01922
b2xb3_12OHJA-Ile30min WT_12OHJA-Ile30min	-0.03337	0.00886	5.32888	0.01658	0.05	1	-0.06297	-0.00376
b2xb3_12OHJA-Ile30min b1_12OHJA-Ile30min	-0.02835	0.01229	3.26092	0.40709	0.05	0	-0.06945	0.01275
b2xb3_12OHJA-Ile30min b2_12OHJA-Ile30min	-0.01589	0.01229	1.82836	0.94969	0.05	0	-0.057	0.02521
b2xb3_12OHJA-Ile30min b3_12OHJA-Ile30min	0.000514681	0.01138	0.06395	1	0.05	0	-0.03754	0.03857
b2xb3_12OHJA-Ile30min c1_12OHJA-Ile30min	-0.00924	0.01229	1.06273	0.9989	0.05	0	-0.05034	0.03186
b2xb3_12OHJA-Ile30min b1xb2_12OHJA-Ile30min	-0.06071	0.01229	6.98374	0.000527278	0.05	1	-0.10182	-0.01961
b2xb3_12OHJA-Ile30min b1xb3_12OHJA-Ile30min	-0.000392342	0.01138	0.04875	1	0.05	0	-0.03845	0.03766
triple_12OHJA-Ile30min WT_12OHJA-Ile30min	-0.03418	0.00886	5.45838	0.0129	0.05	1	-0.06378	-0.00457
triple_12OHJA-Ile30min b1_12OHJA-Ile30min	-0.02916	0.01229	3.35419	0.36821	0.05	0	-0.07026	0.01194
triple_12OHJA-Ile30min b2_12OHJA-Ile30min	-0.01671	0.01229	1.92163	0.93266	0.05	0	-0.05781	0.0244
triple_12OHJA-Ile30min b3_12OHJA-Ile30min	-0.000296165	0.01138	0.0368	1	0.05	0	-0.03835	0.03776
triple_12OHJA-Ile30min c1_12OHJA-Ile30min	-0.01005	0.01229	1.156	0.99788	0.05	0	-0.05115	0.03105
triple_12OHJA-Ile30min b1xb2_12OHJA-Ile30min	-0.06152	0.01229	7.07701	0.000429201	0.05	1	-0.10263	-0.02042
triple_12OHJA-Ile30min b1xb3_12OHJA-Ile30min	-0.0012	0.01138	0.14949	1	0.05	0	-0.03926	0.03685
triple_12OHJA-Ile30min b2xb3_12OHJA-Ile30min	-0.000810846	0.01138	0.10074	1	0.05	0	-0.03886	0.03724
quadruple_12OHJA-Ile30min WT_12OHJA-Ile30min	-0.03418	0.00886	5.45838	0.0129	0.05	1	-0.06378	-0.00457
quadruple_12OHJA-Ile30min b1_12OHJA-Ile30min	-0.02916	0.01229	3.35419	0.36821	0.05	0	-0.07026	0.01194
quadruple_12OHJA-Ile30min b2_12OHJA-Ile30min	-0.01671	0.01229	1.92163	0.93266	0.05	0	-0.05781	0.0244
quadruple_12OHJA-Ile30min b3_12OHJA-Ile30min	-0.000296165	0.01138	0.0368	1	0.05	0	-0.03835	0.03776
quadruple_12OHJA-Ile30min c1_12OHJA-Ile30min	-0.01005	0.01229	1.156	0.99788	0.05	0	-0.05115	0.03105
quadruple_12OHJA-Ile30min b1xb2_12OHJA-Ile30min	-0.06152	0.01229	7.07701	0.000429201	0.05	1	-0.10263	-0.02042
quadruple_12OHJA-Ile30min b1xb3_12OHJA-Ile30min	-0.0012	0.01138	0.14949	1	0.05	0	-0.03926	0.03685
quadruple_12OHJA-Ile30min b2xb3_12OHJA-Ile30min	-0.000810846	0.01138	0.10074	1	0.05	0	-0.03886	0.03724
quadruple_12OHJA-Ile30min triple_12OHJA-Ile30min	0	0.01138	0	1	0.05	0	-0.03805	0.03805
b1_12OHJAIle1h WT_12OHJAIle1h	-0.04907	0.04871	1.42481	0.99005	0.05	0	-0.21237	0.11423
b2_12OHJAIle1h WT_12OHJAIle1h	-0.04927	0.04871	1.43053	0.98977	0.05	0	-0.21257	0.11403
b2_12OHJAIle1h b1_12OHJAIle1h	-0.000196873	0.06423	0.00433	1	0.05	0	-0.21555	0.21516
b3_12OHJAIle1h WT_12OHJAIle1h	-0.1861	0.04871	5.40324	0.01495	0.05	1	-0.3494	-0.0228
b3_12OHJAIle1h b1_12OHJAIle1h	-0.13702	0.06423	3.01679	0.51671	0.05	0	-0.35238	0.07833
b3_12OHJAIle1h b2_12OHJAIle1h	-0.13683	0.06423	3.01246	0.5187	0.05	0	-0.35218	0.07853
c1_12OHJAIle1h WT_12OHJAIle1h	-0.04721	0.04871	1.37065	0.99244	0.05	0	-0.21051	0.11609
c1_12OHJAIle1h b1_12OHJAIle1h	0.00187	0.06423	0.04107	1	0.05	0	-0.21349	0.21722
c1_12OHJAIle1h b2_12OHJAIle1h	0.00206	0.06423	0.04541	1	0.05	0	-0.21329	0.21742
c1_12OHJAIle1h b3_12OHJAIle1h	0.13889	0.06423	3.05786	0.4979	0.05	0	-0.07647	0.35424
b1xb2_12OHJAIle1h WT_12OHJAIle1h	0.09449	0.04871	2.74362	0.64321	0.05	0	-0.06881	0.2578
b1xb2_12OHJAIle1h b1_12OHJAIle1h	0.14357	0.06423	3.16087	0.45155	0.05	0	-0.07179	0.35892
b1xb2_12OHJAIle1h b2_12OHJAIle1h	0.14376	0.06423	3.16521	0.44964	0.05	0	-0.07159	0.35912
b1xb2_12OHJAIle1h b3_12OHJAIle1h	0.28059	0.06423	6.17767	0.0032	0.05	1	0.06524	0.49594
b1xb2_12OHJAIle1h c1_12OHJAIle1h	0.1417	0.06423	3.1198	0.46986	0.05	0	-0.07365	0.35706
b1xb3_12OHJAIle1h WT_12OHJAIle1h	-0.17288	0.04871	5.01957	0.03056	0.05	1	-0.33618	-0.00958
b1xb3_12OHJAIle1h b1_12OHJAIle1h	-0.12381	0.06423	2.72586	0.65133	0.05	0	-0.33916	0.09155
b1xb3_12OHJAIle1h b2_12OHJAIle1h	-0.12361	0.06423	2.72153	0.65331	0.05	0	-0.33897	0.09174
b1xb3_12OHJAIle1h b3_12OHJAIle1h	0.01321	0.06423	0.29093	1	0.05	0	-0.20214	0.22857
b1xb3_12OHJAIle1h c1_12OHJAIle1h	-0.12567	0.06423	2.76693	0.6325	0.05	0	-0.34103	0.08968
b1xb3_12OHJAIle1h b1xb2_12OHJAIle1h	-0.26738	0.06423	5.88673	0.00578	0.05	1	-0.48273	-0.05202
b2xb3_12OHJAIle1h WT_12OHJAIle1h	-0.15562	0.04871	4.51851	0.07284	0.05	0	-0.31893	0.00768
b2xb3_12OHJAIle1h b1_12OHJAIle1h	-0.10655	0.06423	2.34591	0.81073	0.05	0	-0.32191	0.1088
b2xb3_12OHJAIle1h b2_12OHJAIle1h	-0.10635	0.06423	2.34158	0.81232	0.05	0	-0.32171	0.109
b2xb3_12OHJAIle1h b3_12OHJAIle1h	0.03047	0.06423	0.67088	0.99997	0.05	0	-0.18488	0.24583
b2xb3_12OHJAIle1h c1_12OHJAIle1h	-0.10842	0.06423	2.38698	0.79534	0.05	0	-0.32377	0.10694
b2xb3_12OHJAIle1h b1xb2_12OHJAIle1h	-0.25012	0.06423	5.50679	0.01225	0.05	1	-0.46547	-0.03476
b2xb3_12OHJAIle1h b1xb3_12OHJAIle1h	0.01726	0.06423	0.37995	1	0.05	0	-0.1981	0.23261
triple_12OHJAIle1h WT_12OHJAIle1h	-0.19673	0.04309	6.45689	0.00179	0.05	1	-0.3412	-0.05227
triple_12OHJAIle1h b1_12OHJAIle1h	-0.14766	0.06009	3.47546	0.322	0.05	0	-0.34911	0.05378
triple_12OHJAIle1h b2_12OHJAIle1h	-0.14746	0.06009	3.47083	0.32374	0.05	0	-0.34891	0.05398
triple_12OHJAIle1h b3_12OHJAIle1h	-0.01064	0.06009	0.25037	1	0.05	0	-0.21208	0.19081
triple_12OHJAIle1h c1_12OHJAIle1h	-0.14953	0.06009	3.51937	0.30575	0.05	0	-0.35097	0.05192
triple_12OHJAIle1h b1xb2_12OHJAIle1h	-0.29123	0.06009	6.85458	0.000767662	0.05	1	-0.49267	-0.08978
triple_12OHJAIle1h b1xb3_12OHJAIle1h	-0.02385	0.06009	0.56139	0.99999	0.05	0	-0.2253	0.17759
triple_12OHJAIle1h b2xb3_12OHJAIle1h	-0.04111	0.06009	0.96757	0.99947	0.05	0	-0.24255	0.16034
quadruple_12OHJAIle1h WT_12OHJAIle1h	-0.19945	0.04309	6.54604	0.00148	0.05	1	-0.34391	-0.05499
quadruple_12OHJAIle1h b1_12OHJAIle1h	-0.15038	0.06009	3.53939	0.29852	0.05	0	-0.35182	0.05107
quadruple_12OHJAIle1h b2_12OHJAIle1h	-0.15018	0.06009	3.53476	0.30018	0.05	0	-0.35163	0.05127
quadruple_12OHJAIle1h b3_12OHJAIle1h	-0.01335	0.06009	0.3143	1	0.05	0	-0.2148	0.18809
quadruple_12OHJAIle1h c1_12OHJAIle1h	-0.15224	0.06009	3.5833	0.28302	0.05	0	-0.35369	0.0492
quadruple_12OHJAIle1h b1xb2_12OHJAIle1h	-0.29394	0.06009	6.91851	0.000669113	0.05	1	-0.49539	-0.0925
quadruple_12OHJAIle1h b1xb3_12OHJAIle1h	-0.02657	0.06009	0.62532	0.99999	0.05	0	-0.22801	0.17488
quadruple_12OHJAIle1h b2xb3_12OHJAIle1h	-0.04383	0.06009	1.0315	0.99912	0.05	0	-0.24527	0.15762
quadruple_12OHJAIle1h triple_12OHJAIle1h	-0.00272	0.05563	0.06905	1	0.05	0	-0.18922	0.18379
b1_12OHJA-Ile2h WT_12OHJA-Ile2h	-0.03092	0.07779	0.56204	0.99999	0.05	0	-0.29173	0.2299
b2_12OHJA-Ile2h WT_12OHJA-Ile2h	-0.04502	0.07779	0.81846	0.99986	0.05	0	-0.30584	0.21579
b2_12OHJA-Ile2h b1_12OHJA-Ile2h	-0.01411	0.10259	0.19444	1	0.05	0	-0.35806	0.32985
b3_12OHJA-Ile2h WT_12OHJA-Ile2h	-0.2107	0.07779	3.83032	0.20573	0.05	0	-0.47152	0.05012
b3_12OHJA-Ile2h b1_12OHJA-Ile2h	-0.17978	0.10259	2.47829	0.75923	0.05	0	-0.52374	0.16417
b3_12OHJA-Ile2h b2_12OHJA-Ile2h	-0.16568	0.10259	2.28386	0.83289	0.05	0	-0.50963	0.17828
c11_12OHJA-Ile2h WT_12OHJA-Ile2h	0.03409	0.07779	0.61971	0.99999	0.05	0	-0.22673	0.2949
c11_12OHJA-Ile2h b1_12OHJA-Ile2h	0.06501	0.10259	0.89611	0.99971	0.05	0	-0.27895	0.40896
c11_12OHJA-Ile2h b2_12OHJA-Ile2h	0.07911	0.10259	1.09054	0.99863	0.05	0	-0.26484	0.42306
c11_12OHJA-Ile2h b3_12OHJA-Ile2h	0.24479	0.10259	3.3744	0.36123	0.05	0	-0.09917	0.58874
b1xb2_12OHJA-Ile2h WT_12OHJA-Ile2h	0.01894	0.07779	0.3443	1	0.05	0	-0.24188	0.27975
b1xb2_12OHJA-Ile2h b1_12OHJA-Ile2h	0.04986	0.10259	0.68727	0.99997	0.05	0	-0.2941	0.39381
b1xb2_12OHJA-Ile2h b2_12OHJA-Ile2h	0.06396	0.10259	0.8817	0.99975	0.05	0	-0.27999	0.40791
b1xb2_12OHJA-Ile2h b3_12OHJA-Ile2h	0.22964	0.10259	3.16556	0.44948	0.05	0	-0.11431	0.57359
b1xb2_12OHJA-Ile2h c11_12OHJA-Ile2h	-0.01515	0.10259	0.20884	1	0.05	0	-0.3591	0.3288
b1xb3_12OHJA-Ile2h WT_12OHJA-Ile2h	-0.2731	0.07779	4.96475	0.03373	0.05	1	-0.53392	-0.01229
b1xb3_12OHJA-Ile2h b1_12OHJA-Ile2h	-0.24219	0.10259	3.33852	0.37575	0.05	0	-0.58614	0.10177
b1xb3_12OHJA-Ile2h b2_12OHJA-Ile2h	-0.22808	0.10259	3.14408	0.45901	0.05	0	-0.57203	0.11587
b1xb3_12OHJA-Ile2h b3_12OHJA-Ile2h	-0.0624	0.10259	0.86022	0.9998	0.05	0	-0.40636	0.28155
b1xb3_12OHJA-Ile2h c11_12OHJA-Ile2h	-0.30719	0.10259	4.23462	0.11454	0.05	0	-0.65115	0.03676
b1xb3_12OHJA-Ile2h b1xb2_12OHJA-Ile2h	-0.29204	0.10259	4.02578	0.15645	0.05	0	-0.636	0.05191
b2xb3_12OHJA-Ile2h WT_12OHJA-Ile2h	-0.17771	0.07779	3.23055	0.42111	0.05	0	-0.43852	0.08311
b2xb3_12OHJA-Ile2h b1_12OHJA-Ile2h	-0.14679	0.10259	2.02349	0.90974	0.05	0	-0.49074	0.19716
b2xb3_12OHJA-Ile2h b2_12OHJA-Ile2h	-0.13268	0.10259	1.82905	0.94929	0.05	0	-0.47664	0.21127
b2xb3_12OHJA-Ile2h b3_12OHJA-Ile2h	0.03299	0.10259	0.4548	1	0.05	0	-0.31096	0.37695
b2xb3_12OHJA-Ile2h c11_12OHJA-Ile2h	-0.2118	0.10259	2.9196	0.56169	0.05	0	-0.55575	0.13216
b2xb3_12OHJA-Ile2h b1xb2_12OHJA-Ile2h	-0.19665	0.10259	2.71076	0.65821	0.05	0	-0.5406	0.14731
b2xb3_12OHJA-Ile2h b1xb3_12OHJA-Ile2h	0.0954	0.10259	1.31503	0.99439	0.05	0	-0.24856	0.43935
triple_12OHJA-Ile2h WT_12OHJA-Ile2h	-0.28568	0.06882	5.87061	0.00597	0.05	1	-0.51641	-0.05495
triple_12OHJA-Ile2h b1_12OHJA-Ile2h	-0.25477	0.09597	3.75441	0.22768	0.05	0	-0.5765	0.06697
triple_12OHJA-Ile2h b2_12OHJA-Ile2h	-0.24066	0.09597	3.54655	0.29595	0.05	0	-0.5624	0.08108
triple_12OHJA-Ile2h b3_12OHJA-Ile2h	-0.07498	0.09597	1.10501	0.99849	0.05	0	-0.39672	0.24676
triple_12OHJA-Ile2h c11_12OHJA-Ile2h	-0.31977	0.09597	4.71239	0.05256	0.05	0	-0.64151	0.00197
triple_12OHJA-Ile2h b1xb2_12OHJA-Ile2h	-0.30462	0.09597	4.48913	0.07644	0.05	0	-0.62636	0.01712
triple_12OHJA-Ile2h b1xb3_12OHJA-Ile2h	-0.01258	0.09597	0.18539	1	0.05	0	-0.33432	0.30916
triple_12OHJA-Ile2h b2xb3_12OHJA-Ile2h	-0.10798	0.09597	1.59121	0.97889	0.05	0	-0.42971	0.21376
quadruple_12OHJA-Ile2h WT_12OHJA-Ile2h	-0.31012	0.06882	6.37284	0.00213	0.05	1	-0.54085	-0.07939
quadruple_12OHJA-Ile2h b1_12OHJA-Ile2h	-0.27921	0.09597	4.11459	0.13734	0.05	0	-0.60095	0.04253
quadruple_12OHJA-Ile2h b2_12OHJA-Ile2h	-0.2651	0.09597	3.90672	0.18525	0.05	0	-0.58684	0.05664
quadruple_12OHJA-Ile2h b3_12OHJA-Ile2h	-0.09942	0.09597	1.46518	0.98791	0.05	0	-0.42116	0.22232
quadruple_12OHJA-Ile2h c11_12OHJA-Ile2h	-0.34421	0.09597	5.07256	0.02775	0.05	1	-0.66595	-0.02247
quadruple_12OHJA-Ile2h b1xb2_12OHJA-Ile2h	-0.32906	0.09597	4.8493	0.04142	0.05	1	-0.6508	-0.00732
quadruple_12OHJA-Ile2h b1xb3_12OHJA-Ile2h	-0.03702	0.09597	0.54556	0.99999	0.05	0	-0.35876	0.28472
quadruple_12OHJA-Ile2h b2xb3_12OHJA-Ile2h	-0.13242	0.09597	1.95138	0.92617	0.05	0	-0.45416	0.18932
quadruple_12OHJA-Ile2h triple_12OHJA-Ile2h	-0.02444	0.08885	0.38903	1	0.05	0	-0.32231	0.27343
b1_12OHJAIle_5h WT_12OHJAIle_5h	-0.01747	0.0494	0.50026	1	0.05	0	-0.18308	0.14813
b2_12OHJAIle_5h WT_12OHJAIle_5h	-0.05369	0.04374	1.736	0.96311	0.05	0	-0.20033	0.09295
b2_12OHJAIle_5h b1_12OHJAIle_5h	-0.03622	0.06073	0.84348	0.99983	0.05	0	-0.23981	0.16737
b3_12OHJAIle_5h WT_12OHJAIle_5h	-0.14695	0.0494	4.20725	0.11944	0.05	0	-0.31256	0.01866
b3_12OHJAIle_5h b1_12OHJAIle_5h	-0.12948	0.06492	2.82059	0.60771	0.05	0	-0.34713	0.08817
b3_12OHJAIle_5h b2_12OHJAIle_5h	-0.09326	0.06073	2.17187	0.86925	0.05	0	-0.29685	0.11033
c1_12OHJAIle_5h WT_12OHJAIle_5h	0.00163	0.0494	0.04666	1	0.05	0	-0.16398	0.16724
c1_12OHJAIle_5h b1_12OHJAIle_5h	0.0191	0.06492	0.41615	1	0.05	0	-0.19855	0.23675
c1_12OHJAIle_5h b2_12OHJAIle_5h	0.05532	0.06073	1.28836	0.99517	0.05	0	-0.14827	0.25891
c1_12OHJAIle_5h b3_12OHJAIle_5h	0.14858	0.06492	3.23674	0.41844	0.05	0	-0.06907	0.36623
b1xb2_12OHJAIle_5h WT_12OHJAIle_5h	0.05466	0.0494	1.56495	0.98109	0.05	0	-0.11095	0.22027
b1xb2_12OHJAIle_5h b1_12OHJAIle_5h	0.07213	0.06492	1.57139	0.98057	0.05	0	-0.14552	0.28978
b1xb2_12OHJAIle_5h b2_12OHJAIle_5h	0.10835	0.06073	2.52337	0.74055	0.05	0	-0.09524	0.31194
b1xb2_12OHJAIle_5h b3_12OHJAIle_5h	0.20161	0.06492	4.39199	0.08947	0.05	0	-0.01604	0.41926
b1xb2_12OHJAIle_5h c1_12OHJAIle_5h	0.05303	0.06492	1.15524	0.99787	0.05	0	-0.16462	0.27068
b1xb3_12OHJAIle_5h WT_12OHJAIle_5h	-0.17128	0.04374	5.53811	0.01152	0.05	1	-0.31793	-0.02464
b1xb3_12OHJAIle_5h b1_12OHJAIle_5h	-0.15381	0.06073	3.58204	0.28345	0.05	0	-0.3574	0.04978
b1xb3_12OHJAIle_5h b2_12OHJAIle_5h	-0.11759	0.05622	2.95799	0.54387	0.05	0	-0.30608	0.0709
b1xb3_12OHJAIle_5h b3_12OHJAIle_5h	-0.02433	0.06073	0.5667	0.99999	0.05	0	-0.22793	0.17926
b1xb3_12OHJAIle_5h c1_12OHJAIle_5h	-0.17291	0.06073	4.02693	0.15619	0.05	0	-0.3765	0.03068
b1xb3_12OHJAIle_5h b1xb2_12OHJAIle_5h	-0.22594	0.06073	5.26193	0.01954	0.05	1	-0.42954	-0.02235
b2xb3_12OHJAIle_5h WT_12OHJAIle_5h	-0.10344	0.0494	2.96163	0.54218	0.05	0	-0.26905	0.06216
b2xb3_12OHJAIle_5h b1_12OHJAIle_5h	-0.08597	0.06492	1.87282	0.94169	0.05	0	-0.30362	0.13168
b2xb3_12OHJAIle_5h b2_12OHJAIle_5h	-0.04975	0.06073	1.15865	0.99782	0.05	0	-0.25334	0.15384
b2xb3_12OHJAIle_5h b3_12OHJAIle_5h	0.04351	0.06492	0.94777	0.99955	0.05	0	-0.17414	0.26116
b2xb3_12OHJAIle_5h c1_12OHJAIle_5h	-0.10507	0.06492	2.28897	0.83111	0.05	0	-0.32272	0.11258
b2xb3_12OHJAIle_5h b1xb2_12OHJAIle_5h	-0.1581	0.06492	3.44421	0.33386	0.05	0	-0.37575	0.05955
b2xb3_12OHJAIle_5h b1xb3_12OHJAIle_5h	0.06784	0.06073	1.57991	0.97986	0.05	0	-0.13575	0.27143
triple_12OHJAIle_5h WT_12OHJAIle_5h	-0.19801	0.0494	5.66902	0.00892	0.05	1	-0.36361	-0.0324
triple_12OHJAIle_5h b1_12OHJAIle_5h	-0.18053	0.06492	3.93283	0.17861	0.05	0	-0.39818	0.03712
triple_12OHJAIle_5h b2_12OHJAIle_5h	-0.14431	0.06073	3.3609	0.36666	0.05	0	-0.34791	0.05928
triple_12OHJAIle_5h b3_12OHJAIle_5h	-0.05106	0.06492	1.11224	0.99841	0.05	0	-0.2687	0.16659
triple_12OHJAIle_5h c1_12OHJAIle_5h	-0.19964	0.06492	4.34898	0.09581	0.05	0	-0.41728	0.01801
triple_12OHJAIle_5h b1xb2_12OHJAIle_5h	-0.25267	0.06492	5.50423	0.01231	0.05	1	-0.47031	-0.03502
triple_12OHJAIle_5h b1xb3_12OHJAIle_5h	-0.02672	0.06073	0.62233	0.99999	0.05	0	-0.23031	0.17687
triple_12OHJAIle_5h b2xb3_12OHJAIle_5h	-0.09456	0.06492	2.06001	0.90061	0.05	0	-0.31221	0.12309
quadruple_12OHJAIle_5h WT_12OHJAIle_5h	-0.19447	0.04374	6.28784	0.00254	0.05	1	-0.34111	-0.04783
quadruple_12OHJAIle_5h b1_12OHJAIle_5h	-0.177	0.06073	4.12205	0.13582	0.05	0	-0.38059	0.02659
quadruple_12OHJAIle_5h b2_12OHJAIle_5h	-0.14078	0.05622	3.54127	0.29784	0.05	0	-0.32927	0.04771
quadruple_12OHJAIle_5h b3_12OHJAIle_5h	-0.04752	0.06073	1.10671	0.99847	0.05	0	-0.25111	0.15607
quadruple_12OHJAIle_5h c1_12OHJAIle_5h	-0.1961	0.06073	4.56693	0.06722	0.05	0	-0.39969	0.00749
quadruple_12OHJAIle_5h b1xb2_12OHJAIle_5h	-0.24913	0.06073	5.80194	0.00685	0.05	1	-0.45272	-0.04554
quadruple_12OHJAIle_5h b1xb3_12OHJAIle_5h	-0.02319	0.05622	0.58328	0.99999	0.05	0	-0.21168	0.1653
quadruple_12OHJAIle_5h b2xb3_12OHJAIle_5h	-0.09103	0.06073	2.11992	0.88444	0.05	0	-0.29462	0.11256
quadruple_12OHJAIle_5h triple_12OHJAIle_5h	0.00353	0.06073	0.08233	1	0.05	0	-0.20006	0.20713

## Sheet: ANOVA_12OHJA
	MeanDiff	SEM	q-Wert	Wahrsch.	Alpha	Sig	UEG	OEG
b1_12OHJA30min WT_12OHJA30min	-0.00721	0.0095	1.07333	0.99881	0.05	0	-0.03898	0.02456
b2_12OHJA30min WT_12OHJA30min	-0.00721	0.0095	1.07333	0.99881	0.05	0	-0.03898	0.02456
b2_12OHJA30min b1_12OHJA30min	0	0.01278	0	1	0.05	0	-0.04273	0.04273
b3_12OHJA30min WT_12OHJA30min	-0.00721	0.00703	1.45042	0.98883	0.05	0	-0.03072	0.0163
b3_12OHJA30min b1_12OHJA30min	0	0.01107	0	1	0.05	0	-0.03701	0.03701
b3_12OHJA30min b2_12OHJA30min	0	0.01107	0	1	0.05	0	-0.03701	0.03701
c1_12OHJA30min WT_12OHJA30min	-0.00721	0.00703	1.45042	0.98883	0.05	0	-0.03072	0.0163
c1_12OHJA30min b1_12OHJA30min	0	0.01107	0	1	0.05	0	-0.03701	0.03701
c1_12OHJA30min b2_12OHJA30min	0	0.01107	0	1	0.05	0	-0.03701	0.03701
c1_12OHJA30min b3_12OHJA30min	0	0.00904	0	1	0.05	0	-0.03022	0.03022
b1xb2_12OHJA30min WT_12OHJA30min	0.02206	0.00703	4.43753	0.08173	0.05	0	-0.00144	0.04557
b1xb2_12OHJA30min b1_12OHJA30min	0.02928	0.01107	3.74016	0.23041	0.05	0	-0.00773	0.06628
b1xb2_12OHJA30min b2_12OHJA30min	0.02928	0.01107	3.74016	0.23041	0.05	0	-0.00773	0.06628
b1xb2_12OHJA30min b3_12OHJA30min	0.02928	0.00904	4.58075	0.06439	0.05	0	-0.000941394	0.05949
b1xb2_12OHJA30min c1_12OHJA30min	0.02928	0.00904	4.58075	0.06439	0.05	0	-0.000941394	0.05949
b1xb3_12OHJA30min WT_12OHJA30min	-0.00721	0.00703	1.45042	0.98883	0.05	0	-0.03072	0.0163
b1xb3_12OHJA30min b1_12OHJA30min	0	0.01107	0	1	0.05	0	-0.03701	0.03701
b1xb3_12OHJA30min b2_12OHJA30min	0	0.01107	0	1	0.05	0	-0.03701	0.03701
b1xb3_12OHJA30min b3_12OHJA30min	0	0.00904	0	1	0.05	0	-0.03022	0.03022
b1xb3_12OHJA30min c1_12OHJA30min	0	0.00904	0	1	0.05	0	-0.03022	0.03022
b1xb3_12OHJA30min b1xb2_12OHJA30min	-0.02928	0.00904	4.58075	0.06439	0.05	0	-0.05949	0.000941394
b2xb3_12OHJA30min WT_12OHJA30min	0.01203	0.00703	2.42046	0.78269	0.05	0	-0.01147	0.03554
b2xb3_12OHJA30min b1_12OHJA30min	0.01925	0.01107	2.45887	0.76739	0.05	0	-0.01776	0.05625
b2xb3_12OHJA30min b2_12OHJA30min	0.01925	0.01107	2.45887	0.76739	0.05	0	-0.01776	0.05625
b2xb3_12OHJA30min b3_12OHJA30min	0.01925	0.00904	3.01149	0.51858	0.05	0	-0.01097	0.04946
b2xb3_12OHJA30min c1_12OHJA30min	0.01925	0.00904	3.01149	0.51858	0.05	0	-0.01097	0.04946
b2xb3_12OHJA30min b1xb2_12OHJA30min	-0.01003	0.00904	1.56926	0.9809	0.05	0	-0.04025	0.02019
b2xb3_12OHJA30min b1xb3_12OHJA30min	0.01925	0.00904	3.01149	0.51858	0.05	0	-0.01097	0.04946
triple_12OHJA30min WT_12OHJA30min	-0.00721	0.00703	1.45042	0.98883	0.05	0	-0.03072	0.0163
triple_12OHJA30min b1_12OHJA30min	0	0.01107	0	1	0.05	0	-0.03701	0.03701
triple_12OHJA30min b2_12OHJA30min	0	0.01107	0	1	0.05	0	-0.03701	0.03701
triple_12OHJA30min b3_12OHJA30min	0	0.00904	0	1	0.05	0	-0.03022	0.03022
triple_12OHJA30min c1_12OHJA30min	0	0.00904	0	1	0.05	0	-0.03022	0.03022
triple_12OHJA30min b1xb2_12OHJA30min	-0.02928	0.00904	4.58075	0.06439	0.05	0	-0.05949	0.000941394
triple_12OHJA30min b1xb3_12OHJA30min	0	0.00904	0	1	0.05	0	-0.03022	0.03022
triple_12OHJA30min b2xb3_12OHJA30min	-0.01925	0.00904	3.01149	0.51858	0.05	0	-0.04946	0.01097
quadruple_12OHJA30min WT_12OHJA30min	0.00214	0.00703	0.43005	1	0.05	0	-0.02137	0.02565
quadruple_12OHJA30min b1_12OHJA30min	0.00935	0.01107	1.19451	0.99728	0.05	0	-0.02766	0.04636
quadruple_12OHJA30min b2_12OHJA30min	0.00935	0.01107	1.19451	0.99728	0.05	0	-0.02766	0.04636
quadruple_12OHJA30min b3_12OHJA30min	0.00935	0.00904	1.46298	0.98814	0.05	0	-0.02087	0.03957
quadruple_12OHJA30min c1_12OHJA30min	0.00935	0.00904	1.46298	0.98814	0.05	0	-0.02087	0.03957
quadruple_12OHJA30min b1xb2_12OHJA30min	-0.01993	0.00904	3.11777	0.47001	0.05	0	-0.05014	0.01029
quadruple_12OHJA30min b1xb3_12OHJA30min	0.00935	0.00904	1.46298	0.98814	0.05	0	-0.02087	0.03957
quadruple_12OHJA30min b2xb3_12OHJA30min	-0.0099	0.00904	1.54852	0.98252	0.05	0	-0.04011	0.02032
quadruple_12OHJA30min triple_12OHJA30min	0.00935	0.00904	1.46298	0.98814	0.05	0	-0.02087	0.03957
b1_12OHJA1h WT_12OHJA1h	-0.00953	0.02168	0.62153	0.99999	0.05	0	-0.08202	0.06296
b2_12OHJA1h WT_12OHJA1h	0.000881923	0.02168	0.05752	1	0.05	0	-0.07161	0.07337
b2_12OHJA1h b1_12OHJA1h	0.01041	0.02859	0.51492	1	0.05	0	-0.08519	0.10601
b3_12OHJA1h WT_12OHJA1h	-0.0559	0.02168	3.64587	0.26034	0.05	0	-0.12839	0.01659
b3_12OHJA1h b1_12OHJA1h	-0.04637	0.02859	2.29332	0.82996	0.05	0	-0.14197	0.04923
b3_12OHJA1h b2_12OHJA1h	-0.05678	0.02859	2.80824	0.61323	0.05	0	-0.15238	0.03882
c1_12OHJA1h WT_12OHJA1h	-0.04064	0.01918	2.99614	0.52568	0.05	0	-0.10477	0.02349
c1_12OHJA1h b1_12OHJA1h	-0.03111	0.02675	1.64481	0.97398	0.05	0	-0.12053	0.05831
c1_12OHJA1h b2_12OHJA1h	-0.04152	0.02675	2.19528	0.86244	0.05	0	-0.13094	0.0479
c1_12OHJA1h b3_12OHJA1h	0.01526	0.02675	0.80685	0.99988	0.05	0	-0.07416	0.10468
b1xb2_12OHJA1h WT_12OHJA1h	0.11805	0.02168	7.69978	0.000106656	0.05	1	0.04556	0.19054
b1xb2_12OHJA1h b1_12OHJA1h	0.12758	0.02859	6.30995	0.00226	0.05	1	0.03198	0.22318
b1xb2_12OHJA1h b2_12OHJA1h	0.11717	0.02859	5.79503	0.0066	0.05	1	0.02157	0.21277
b1xb2_12OHJA1h b3_12OHJA1h	0.17395	0.02859	8.60327	1.36537e-05	0.05	1	0.07835	0.26955
b1xb2_12OHJA1h c1_12OHJA1h	0.15869	0.02675	8.39042	2.22081e-05	0.05	1	0.06927	0.24811
b1xb3_12OHJA1h WT_12OHJA1h	-0.06826	0.02168	4.45199	0.07981	0.05	0	-0.14075	0.00423
b1xb3_12OHJA1h b1_12OHJA1h	-0.05873	0.02859	2.90459	0.5683	0.05	0	-0.15432	0.03687
b1xb3_12OHJA1h b2_12OHJA1h	-0.06914	0.02859	3.41951	0.34215	0.05	0	-0.16474	0.02646
b1xb3_12OHJA1h b3_12OHJA1h	-0.01236	0.02859	0.61127	0.99999	0.05	0	-0.10796	0.08324
b1xb3_12OHJA1h c1_12OHJA1h	-0.02762	0.02675	1.46033	0.98829	0.05	0	-0.11704	0.0618
b1xb3_12OHJA1h b1xb2_12OHJA1h	-0.18631	0.02859	9.21454	3.37836e-06	0.05	1	-0.28191	-0.09071
b2xb3_12OHJA1h WT_12OHJA1h	-0.02387	0.01918	1.76014	0.96007	0.05	0	-0.088	0.04025
b2xb3_12OHJA1h b1_12OHJA1h	-0.01434	0.02675	0.75843	0.99993	0.05	0	-0.10377	0.07508
b2xb3_12OHJA1h b2_12OHJA1h	-0.02476	0.02675	1.3089	0.99463	0.05	0	-0.11418	0.06467
b2xb3_12OHJA1h b3_12OHJA1h	0.03202	0.02675	1.69324	0.96866	0.05	0	-0.0574	0.12145
b2xb3_12OHJA1h c1_12OHJA1h	0.01676	0.02476	0.9574	0.99952	0.05	0	-0.06602	0.09955
b2xb3_12OHJA1h b1xb2_12OHJA1h	-0.14193	0.02675	7.50404	0.000165701	0.05	1	-0.23135	-0.0525
b2xb3_12OHJA1h b1xb3_12OHJA1h	0.04438	0.02675	2.34671	0.81078	0.05	0	-0.04504	0.13381
triple_12OHJA1h WT_12OHJA1h	-0.06826	0.01918	5.03248	0.02896	0.05	1	-0.13239	-0.00413
triple_12OHJA1h b1_12OHJA1h	-0.05873	0.02675	3.10514	0.47572	0.05	0	-0.14815	0.03069
triple_12OHJA1h b2_12OHJA1h	-0.06914	0.02675	3.65561	0.25713	0.05	0	-0.15856	0.02028
triple_12OHJA1h b3_12OHJA1h	-0.01236	0.02675	0.65348	0.99998	0.05	0	-0.10178	0.07706
triple_12OHJA1h c1_12OHJA1h	-0.02762	0.02476	1.57734	0.98023	0.05	0	-0.11041	0.05517
triple_12OHJA1h b1xb2_12OHJA1h	-0.18631	0.02675	9.85075	9.20759e-07	0.05	1	-0.27573	-0.09689
triple_12OHJA1h b1xb3_12OHJA1h	0	0.02675	0	1	0.05	0	-0.08942	0.08942
triple_12OHJA1h b2xb3_12OHJA1h	-0.04438	0.02476	2.53474	0.73595	0.05	0	-0.12717	0.03841
quadruple_12OHJA1h WT_12OHJA1h	-0.03885	0.01918	2.86422	0.58715	0.05	0	-0.10298	0.02528
quadruple_12OHJA1h b1_12OHJA1h	-0.02932	0.02675	1.5502	0.98239	0.05	0	-0.11874	0.0601
quadruple_12OHJA1h b2_12OHJA1h	-0.03973	0.02675	2.10067	0.89018	0.05	0	-0.12915	0.04969
quadruple_12OHJA1h b3_12OHJA1h	0.01705	0.02675	0.90146	0.9997	0.05	0	-0.07237	0.10647
quadruple_12OHJA1h c1_12OHJA1h	0.00179	0.02476	0.10219	1	0.05	0	-0.081	0.08458
quadruple_12OHJA1h b1xb2_12OHJA1h	-0.1569	0.02675	8.29582	2.75606e-05	0.05	1	-0.24632	-0.06748
quadruple_12OHJA1h b1xb3_12OHJA1h	0.02941	0.02675	1.55494	0.98203	0.05	0	-0.06001	0.11883
quadruple_12OHJA1h b2xb3_12OHJA1h	-0.01497	0.02476	0.85521	0.99981	0.05	0	-0.09776	0.06781
quadruple_12OHJA1h triple_12OHJA1h	0.02941	0.02476	1.67952	0.97024	0.05	0	-0.05338	0.1122
b1_12OHJA2h WT_12OHJA2h	-0.02751	0.06697	0.58086	0.99999	0.05	0	-0.25171	0.1967
b2_12OHJA2h WT_12OHJA2h	-0.03398	0.06697	0.71765	0.99996	0.05	0	-0.25819	0.19022
b2_12OHJA2h b1_12OHJA2h	-0.00648	0.08832	0.10373	1	0.05	0	-0.30215	0.28919
b3_12OHJA2h WT_12OHJA2h	-0.1131	0.06697	2.38846	0.79494	0.05	0	-0.33731	0.1111
b3_12OHJA2h b1_12OHJA2h	-0.0856	0.08832	1.37068	0.99247	0.05	0	-0.38127	0.21007
b3_12OHJA2h b2_12OHJA2h	-0.07912	0.08832	1.26695	0.99576	0.05	0	-0.37479	0.21655
c1_12OHJA2h WT_12OHJA2h	-0.16582	0.06697	3.50169	0.31154	0.05	0	-0.39002	0.05838
c1_12OHJA2h b1_12OHJA2h	-0.13831	0.08832	2.21483	0.85607	0.05	0	-0.43398	0.15736
c1_12OHJA2h b2_12OHJA2h	-0.13184	0.08832	2.1111	0.88711	0.05	0	-0.42751	0.16383
c1_12OHJA2h b3_12OHJA2h	-0.05272	0.08832	0.84415	0.99983	0.05	0	-0.34839	0.24295
b1xb2_12OHJA2h WT_12OHJA2h	0.19404	0.06697	4.09752	0.14004	0.05	0	-0.03017	0.41824
b1xb2_12OHJA2h b1_12OHJA2h	0.22154	0.08832	3.54756	0.29487	0.05	0	-0.07413	0.51721
b1xb2_12OHJA2h b2_12OHJA2h	0.22802	0.08832	3.65128	0.25929	0.05	0	-0.06765	0.52369
b1xb2_12OHJA2h b3_12OHJA2h	0.30714	0.08832	4.91823	0.03615	0.05	1	0.01147	0.60281
b1xb2_12OHJA2h c1_12OHJA2h	0.35986	0.08832	5.76238	0.00722	0.05	1	0.06419	0.65553
b1xb3_12OHJA2h WT_12OHJA2h	-0.08479	0.06697	1.79055	0.95552	0.05	0	-0.30899	0.13941
b1xb3_12OHJA2h b1_12OHJA2h	-0.05728	0.08832	0.91729	0.99966	0.05	0	-0.35295	0.23839
b1xb3_12OHJA2h b2_12OHJA2h	-0.05081	0.08832	0.81357	0.99987	0.05	0	-0.34648	0.24486
b1xb3_12OHJA2h b3_12OHJA2h	0.02831	0.08832	0.45338	1	0.05	0	-0.26736	0.32398
b1xb3_12OHJA2h c1_12OHJA2h	0.08103	0.08832	1.29753	0.99494	0.05	0	-0.21464	0.3767
b1xb3_12OHJA2h b1xb2_12OHJA2h	-0.27883	0.08832	4.46485	0.07882	0.05	0	-0.5745	0.01684
b2xb3_12OHJA2h WT_12OHJA2h	0.07872	0.05924	1.87916	0.94068	0.05	0	-0.11962	0.27706
b2xb3_12OHJA2h b1_12OHJA2h	0.10623	0.08261	1.81849	0.95116	0.05	0	-0.17034	0.3828
b2xb3_12OHJA2h b2_12OHJA2h	0.11271	0.08261	1.92938	0.93093	0.05	0	-0.16387	0.38928
b2xb3_12OHJA2h b3_12OHJA2h	0.19183	0.08261	3.2838	0.3979	0.05	0	-0.08475	0.4684
b2xb3_12OHJA2h c1_12OHJA2h	0.24454	0.08261	4.18624	0.12252	0.05	0	-0.03203	0.52112
b2xb3_12OHJA2h b1xb2_12OHJA2h	-0.11531	0.08261	1.97401	0.92142	0.05	0	-0.39189	0.16126
b2xb3_12OHJA2h b1xb3_12OHJA2h	0.16351	0.08261	2.79912	0.61756	0.05	0	-0.11306	0.44009
triple_12OHJA2h WT_12OHJA2h	-0.22605	0.05924	5.39598	0.01485	0.05	1	-0.42439	-0.02771
triple_12OHJA2h b1_12OHJA2h	-0.19854	0.08261	3.39879	0.35091	0.05	0	-0.47512	0.07803
triple_12OHJA2h b2_12OHJA2h	-0.19207	0.08261	3.2879	0.39617	0.05	0	-0.46864	0.08451
triple_12OHJA2h b3_12OHJA2h	-0.11295	0.08261	1.93347	0.93009	0.05	0	-0.38952	0.16363
triple_12OHJA2h c1_12OHJA2h	-0.06023	0.08261	1.03104	0.99912	0.05	0	-0.3368	0.21634
triple_12OHJA2h b1xb2_12OHJA2h	-0.42009	0.08261	7.19128	0.000351155	0.05	1	-0.69666	-0.14351
triple_12OHJA2h b1xb3_12OHJA2h	-0.14126	0.08261	2.41816	0.78345	0.05	0	-0.41783	0.13531
triple_12OHJA2h b2xb3_12OHJA2h	-0.30477	0.07648	5.6353	0.00931	0.05	1	-0.56083	-0.04872
quadruple_12OHJA2h WT_12OHJA2h	-0.07664	0.05924	1.82952	0.94936	0.05	0	-0.27498	0.1217
quadruple_12OHJA2h b1_12OHJA2h	-0.04914	0.08261	0.84114	0.99983	0.05	0	-0.32571	0.22744
quadruple_12OHJA2h b2_12OHJA2h	-0.04266	0.08261	0.73026	0.99995	0.05	0	-0.31923	0.23392
quadruple_12OHJA2h b3_12OHJA2h	0.03646	0.08261	0.62417	0.99999	0.05	0	-0.24011	0.31304
quadruple_12OHJA2h c1_12OHJA2h	0.08918	0.08261	1.5266	0.98406	0.05	0	-0.1874	0.36575
quadruple_12OHJA2h b1xb2_12OHJA2h	-0.27068	0.08261	4.63364	0.05946	0.05	0	-0.54725	0.00589
quadruple_12OHJA2h b1xb3_12OHJA2h	0.00815	0.08261	0.13949	1	0.05	0	-0.26843	0.28472
quadruple_12OHJA2h b2xb3_12OHJA2h	-0.15537	0.07648	2.87273	0.58333	0.05	0	-0.41142	0.10069
quadruple_12OHJA2h triple_12OHJA2h	0.14941	0.07648	2.76257	0.63445	0.05	0	-0.10665	0.40547
b1_12OHJA5h WT_12OHJA5h	0.01327	0.10396	0.18054	1	0.05	0	-0.33526	0.3618
b2_12OHJA5h WT_12OHJA5h	0.07946	0.10396	1.081	0.99872	0.05	0	-0.26907	0.42799
b2_12OHJA5h b1_12OHJA5h	0.06619	0.13662	0.68515	0.99997	0.05	0	-0.39186	0.52425
b3_12OHJA5h WT_12OHJA5h	0.03615	0.09205	0.55545	0.99999	0.05	0	-0.27246	0.34477
b3_12OHJA5h b1_12OHJA5h	0.02288	0.1278	0.25322	1	0.05	0	-0.40559	0.45135
b3_12OHJA5h b2_12OHJA5h	-0.04331	0.1278	0.47923	1	0.05	0	-0.47178	0.38516
c1_12OHJA5h WT_12OHJA5h	0.11957	0.10396	1.62659	0.97562	0.05	0	-0.22896	0.46809
c1_12OHJA5h b1_12OHJA5h	0.1063	0.13662	1.10028	0.99853	0.05	0	-0.35176	0.56435
c1_12OHJA5h b2_12OHJA5h	0.0401	0.13662	0.41513	1	0.05	0	-0.41795	0.49816
c1_12OHJA5h b3_12OHJA5h	0.08341	0.1278	0.92302	0.99964	0.05	0	-0.34506	0.51188
b1xb2_12OHJA5h WT_12OHJA5h	0.26438	0.10396	3.59664	0.27841	0.05	0	-0.08415	0.61291
b1xb2_12OHJA5h b1_12OHJA5h	0.25111	0.13662	2.59926	0.708	0.05	0	-0.20695	0.70916
b1xb2_12OHJA5h b2_12OHJA5h	0.18492	0.13662	1.91411	0.93383	0.05	0	-0.27314	0.64297
b1xb2_12OHJA5h b3_12OHJA5h	0.22823	0.1278	2.5255	0.73965	0.05	0	-0.20025	0.6567
b1xb2_12OHJA5h c1_12OHJA5h	0.14481	0.13662	1.49899	0.98586	0.05	0	-0.31324	0.60287
b1xb3_12OHJA5h WT_12OHJA5h	0.00959	0.09205	0.14734	1	0.05	0	-0.29903	0.31821
b1xb3_12OHJA5h b1_12OHJA5h	-0.00368	0.1278	0.04073	1	0.05	0	-0.43215	0.42479
b1xb3_12OHJA5h b2_12OHJA5h	-0.06987	0.1278	0.77318	0.99992	0.05	0	-0.49834	0.3586
b1xb3_12OHJA5h b3_12OHJA5h	-0.02656	0.11832	0.31751	1	0.05	0	-0.42325	0.37012
b1xb3_12OHJA5h c1_12OHJA5h	-0.10998	0.1278	1.21697	0.99684	0.05	0	-0.53845	0.3185
b1xb3_12OHJA5h b1xb2_12OHJA5h	-0.25479	0.1278	2.81946	0.60823	0.05	0	-0.68326	0.17368
b2xb3_12OHJA5h WT_12OHJA5h	0.1872	0.09205	2.87609	0.58193	0.05	0	-0.12141	0.49582
b2xb3_12OHJA5h b1_12OHJA5h	0.17393	0.1278	1.92472	0.93171	0.05	0	-0.25454	0.60241
b2xb3_12OHJA5h b2_12OHJA5h	0.10774	0.1278	1.19227	0.99729	0.05	0	-0.32073	0.53621
b2xb3_12OHJA5h b3_12OHJA5h	0.15105	0.11832	1.80542	0.95309	0.05	0	-0.24564	0.54774
b2xb3_12OHJA5h c1_12OHJA5h	0.06764	0.1278	0.74848	0.99994	0.05	0	-0.36083	0.49611
b2xb3_12OHJA5h b1xb2_12OHJA5h	-0.07718	0.1278	0.85401	0.99981	0.05	0	-0.50565	0.3513
b2xb3_12OHJA5h b1xb3_12OHJA5h	0.17761	0.11832	2.12293	0.88359	0.05	0	-0.21907	0.5743
triple_12OHJA5h WT_12OHJA5h	-0.21544	0.12439	2.44939	0.77093	0.05	0	-0.63249	0.2016
triple_12OHJA5h b1_12OHJA5h	-0.22871	0.15275	2.11751	0.88512	0.05	0	-0.74084	0.28341
triple_12OHJA5h b2_12OHJA5h	-0.29491	0.15275	2.73033	0.64929	0.05	0	-0.80703	0.21722
triple_12OHJA5h b3_12OHJA5h	-0.2516	0.14491	2.45538	0.76853	0.05	0	-0.73744	0.23424
triple_12OHJA5h c1_12OHJA5h	-0.33501	0.15275	3.10163	0.47804	0.05	0	-0.84713	0.17711
triple_12OHJA5h b1xb2_12OHJA5h	-0.47982	0.15275	4.44236	0.08249	0.05	0	-0.99194	0.0323
triple_12OHJA5h b1xb3_12OHJA5h	-0.22503	0.14491	2.19614	0.86178	0.05	0	-0.71087	0.26081
triple_12OHJA5h b2xb3_12OHJA5h	-0.40265	0.14491	3.9295	0.17945	0.05	0	-0.88849	0.08319
quadruple_12OHJA5h WT_12OHJA5h	0.11443	0.09205	1.75808	0.96011	0.05	0	-0.19418	0.42305
quadruple_12OHJA5h b1_12OHJA5h	0.10116	0.1278	1.11945	0.99833	0.05	0	-0.32731	0.52963
quadruple_12OHJA5h b2_12OHJA5h	0.03497	0.1278	0.38699	1	0.05	0	-0.3935	0.46344
quadruple_12OHJA5h b3_12OHJA5h	0.07828	0.11832	0.93563	0.99959	0.05	0	-0.31841	0.47497
quadruple_12OHJA5h c1_12OHJA5h	-0.00513	0.1278	0.0568	1	0.05	0	-0.4336	0.42334
quadruple_12OHJA5h b1xb2_12OHJA5h	-0.14995	0.1278	1.65928	0.97227	0.05	0	-0.57842	0.27852
quadruple_12OHJA5h b1xb3_12OHJA5h	0.10484	0.11832	1.25313	0.99606	0.05	0	-0.29184	0.50153
quadruple_12OHJA5h b2xb3_12OHJA5h	-0.07277	0.11832	0.86979	0.99978	0.05	0	-0.46946	0.32392
quadruple_12OHJA5h triple_12OHJA5h	0.32988	0.14491	3.21932	0.42596	0.05	0	-0.15596	0.81572

## Sheet: ANOVA_12COOHJAIle
	MeanDiff	SEM	q-Wert	Wahrsch.	Alpha	Sig	UEG	OEG
b1_12COOHJAIle30min WT_12COOHJAIle30min	0.00109	0.000830464	1.85054	0.94646	0.05	0	-0.00168	0.00385
b2_12COOHJAIle30min WT_12COOHJAIle30min	-0.000976037	0.000830464	1.66211	0.97251	0.05	0	-0.00374	0.00179
b2_12COOHJAIle30min b1_12COOHJAIle30min	-0.00206	0.00108	2.7002	0.66294	0.05	0	-0.00566	0.00153
b3_12COOHJAIle30min WT_12COOHJAIle30min	-0.00119	0.000830464	2.02564	0.91023	0.05	0	-0.00395	0.00157
b3_12COOHJAIle30min b1_12COOHJAIle30min	-0.00228	0.00108	2.97964	0.53244	0.05	0	-0.00587	0.00132
b3_12COOHJAIle30min b2_12COOHJAIle30min	-0.000213475	0.00108	0.27945	1	0.05	0	-0.00381	0.00338
c1_12COOHJAIle30min WT_12COOHJAIle30min	-0.000603181	0.000830464	1.02717	0.99917	0.05	0	-0.00337	0.00216
c1_12COOHJAIle30min b1_12COOHJAIle30min	-0.00169	0.00108	2.21211	0.8578	0.05	0	-0.00528	0.0019
c1_12COOHJAIle30min b2_12COOHJAIle30min	0.000372856	0.00108	0.48808	1	0.05	0	-0.00322	0.00397
c1_12COOHJAIle30min b3_12COOHJAIle30min	0.000586331	0.00108	0.76753	0.99992	0.05	0	-0.00301	0.00418
b1xb2_12COOHJAIle30min WT_12COOHJAIle30min	0.01532	0.000940315	23.0443	0	0.05	1	0.01219	0.01845
b1xb2_12COOHJAIle30min b1_12COOHJAIle30min	0.01424	0.00117	17.2526	0	0.05	1	0.01035	0.01812
b1xb2_12COOHJAIle30min b2_12COOHJAIle30min	0.0163	0.00117	19.7525	0	0.05	1	0.01242	0.02018
b1xb2_12COOHJAIle30min b3_12COOHJAIle30min	0.01651	0.00117	20.0113	5.02247e-09	0.05	1	0.01263	0.02039
b1xb2_12COOHJAIle30min c1_12COOHJAIle30min	0.01593	0.00117	19.3007	0	0.05	1	0.01204	0.01981
b1xb3_12COOHJAIle30min WT_12COOHJAIle30min	-0.00119	0.000940315	1.789	0.95635	0.05	0	-0.00432	0.00194
b1xb3_12COOHJAIle30min b1_12COOHJAIle30min	-0.00228	0.00117	2.75861	0.63601	0.05	0	-0.00616	0.00161
b1xb3_12COOHJAIle30min b2_12COOHJAIle30min	-0.000213475	0.00117	0.25872	1	0.05	0	-0.0041	0.00367
b1xb3_12COOHJAIle30min b3_12COOHJAIle30min	0	0.00117	0	1	0.05	0	-0.00388	0.00388
b1xb3_12COOHJAIle30min c1_12COOHJAIle30min	-0.000586331	0.00117	0.7106	0.99996	0.05	0	-0.00447	0.0033
b1xb3_12COOHJAIle30min b1xb2_12COOHJAIle30min	-0.01651	0.00125	18.7188	0	0.05	1	-0.02066	-0.01236
b2xb3_12COOHJAIle30min WT_12COOHJAIle30min	0.00932	0.000940315	14.0158	0	0.05	1	0.00619	0.01245
b2xb3_12COOHJAIle30min b1_12COOHJAIle30min	0.00823	0.00117	9.97727	4.57876e-07	0.05	1	0.00435	0.01211
b2xb3_12COOHJAIle30min b2_12COOHJAIle30min	0.0103	0.00117	12.4772	9.35342e-08	0.05	1	0.00641	0.01418
b2xb3_12COOHJAIle30min b3_12COOHJAIle30min	0.01051	0.00117	12.7359	8.98473e-09	0.05	1	0.00663	0.01439
b2xb3_12COOHJAIle30min c1_12COOHJAIle30min	0.00992	0.00117	12.0253	9.88477e-08	0.05	1	0.00604	0.0138
b2xb3_12COOHJAIle30min b1xb2_12COOHJAIle30min	-0.006	0.00125	6.80549	0.000662703	0.05	1	-0.01015	-0.00185
b2xb3_12COOHJAIle30min b1xb3_12COOHJAIle30min	0.01051	0.00125	11.9133	1.00564e-07	0.05	1	0.00636	0.01466
triple_12COOHJAIle30min WT_12COOHJAIle30min	-0.00119	0.000830464	2.02564	0.91023	0.05	0	-0.00395	0.00157
triple_12COOHJAIle30min b1_12COOHJAIle30min	-0.00228	0.00108	2.97964	0.53244	0.05	0	-0.00587	0.00132
triple_12COOHJAIle30min b2_12COOHJAIle30min	-0.000213475	0.00108	0.27945	1	0.05	0	-0.00381	0.00338
triple_12COOHJAIle30min b3_12COOHJAIle30min	0	0.00108	0	1	0.05	0	-0.00359	0.00359
triple_12COOHJAIle30min c1_12COOHJAIle30min	-0.000586331	0.00108	0.76753	0.99992	0.05	0	-0.00418	0.00301
triple_12COOHJAIle30min b1xb2_12COOHJAIle30min	-0.01651	0.00117	20.0113	5.02247e-09	0.05	1	-0.02039	-0.01263
triple_12COOHJAIle30min b1xb3_12COOHJAIle30min	0	0.00117	0	1	0.05	0	-0.00388	0.00388
triple_12COOHJAIle30min b2xb3_12COOHJAIle30min	-0.01051	0.00117	12.7359	8.98473e-09	0.05	1	-0.01439	-0.00663
quadruple_12COOHJAIle30min WT_12COOHJAIle30min	-0.00119	0.000830464	2.02564	0.91023	0.05	0	-0.00395	0.00157
quadruple_12COOHJAIle30min b1_12COOHJAIle30min	-0.00228	0.00108	2.97964	0.53244	0.05	0	-0.00587	0.00132
quadruple_12COOHJAIle30min b2_12COOHJAIle30min	-0.000213475	0.00108	0.27945	1	0.05	0	-0.00381	0.00338
quadruple_12COOHJAIle30min b3_12COOHJAIle30min	0	0.00108	0	1	0.05	0	-0.00359	0.00359
quadruple_12COOHJAIle30min c1_12COOHJAIle30min	-0.000586331	0.00108	0.76753	0.99992	0.05	0	-0.00418	0.00301
quadruple_12COOHJAIle30min b1xb2_12COOHJAIle30min	-0.01651	0.00117	20.0113	5.02247e-09	0.05	1	-0.02039	-0.01263
quadruple_12COOHJAIle30min b1xb3_12COOHJAIle30min	0	0.00117	0	1	0.05	0	-0.00388	0.00388
quadruple_12COOHJAIle30min b2xb3_12COOHJAIle30min	-0.01051	0.00117	12.7359	8.98473e-09	0.05	1	-0.01439	-0.00663
quadruple_12COOHJAIle30min triple_12COOHJAIle30min	0	0.00108	0	1	0.05	0	-0.00359	0.00359
b1_12COOHJAIle1h WT_12COOHJAIle1h	-0.00447	0.01052	0.60035	0.99999	0.05	0	-0.03969	0.03076
b2_12COOHJAIle1h WT_12COOHJAIle1h	0.00111	0.01052	0.14913	1	0.05	0	-0.03411	0.03633
b2_12COOHJAIle1h b1_12COOHJAIle1h	0.00558	0.01396	0.56494	0.99999	0.05	0	-0.04115	0.0523
b3_12COOHJAIle1h WT_12COOHJAIle1h	-0.01946	0.01052	2.61618	0.70063	0.05	0	-0.05468	0.01576
b3_12COOHJAIle1h b1_12COOHJAIle1h	-0.015	0.01396	1.51949	0.98456	0.05	0	-0.06172	0.03173
b3_12COOHJAIle1h b2_12COOHJAIle1h	-0.02057	0.01396	2.08443	0.89439	0.05	0	-0.0673	0.02616
c1_12COOHJAIle1h WT_12COOHJAIle1h	-0.02049	0.00929	3.1184	0.4701	0.05	0	-0.0516	0.01062
c1_12COOHJAIle1h b1_12COOHJAIle1h	-0.01602	0.01306	1.73554	0.96329	0.05	0	-0.05973	0.02769
c1_12COOHJAIle1h b2_12COOHJAIle1h	-0.0216	0.01306	2.33949	0.81326	0.05	0	-0.06531	0.02211
c1_12COOHJAIle1h b3_12COOHJAIle1h	-0.00103	0.01306	0.11114	1	0.05	0	-0.04474	0.04268
b1xb2_12COOHJAIle1h WT_12COOHJAIle1h	0.02543	0.01052	3.41808	0.34332	0.05	0	-0.00979	0.06065
b1xb2_12COOHJAIle1h b1_12COOHJAIle1h	0.02989	0.01396	3.02901	0.51079	0.05	0	-0.01683	0.07662
b1xb2_12COOHJAIle1h b2_12COOHJAIle1h	0.02432	0.01396	2.46406	0.76516	0.05	0	-0.02241	0.07105
b1xb2_12COOHJAIle1h b3_12COOHJAIle1h	0.04489	0.01396	4.54849	0.06863	0.05	0	-0.00184	0.09162
b1xb2_12COOHJAIle1h c1_12COOHJAIle1h	0.04592	0.01306	4.97368	0.03271	0.05	1	0.00221	0.08963
b1xb3_12COOHJAIle1h WT_12COOHJAIle1h	0.00384	0.01052	0.5164	1	0.05	0	-0.03138	0.03906
b1xb3_12COOHJAIle1h b1_12COOHJAIle1h	0.00831	0.01396	0.84178	0.99983	0.05	0	-0.03842	0.05504
b1xb3_12COOHJAIle1h b2_12COOHJAIle1h	0.00273	0.01396	0.27684	1	0.05	0	-0.044	0.04946
b1xb3_12COOHJAIle1h b3_12COOHJAIle1h	0.0233	0.01396	2.36127	0.80521	0.05	0	-0.02342	0.07003
b1xb3_12COOHJAIle1h c1_12COOHJAIle1h	0.02433	0.01306	2.63545	0.6921	0.05	0	-0.01938	0.06804
b1xb3_12COOHJAIle1h b1xb2_12COOHJAIle1h	-0.02159	0.01396	2.18722	0.86475	0.05	0	-0.06831	0.02514
b2xb3_12COOHJAIle1h WT_12COOHJAIle1h	0.02251	0.01052	3.02533	0.51248	0.05	0	-0.01272	0.05773
b2xb3_12COOHJAIle1h b1_12COOHJAIle1h	0.02697	0.01396	2.73296	0.64805	0.05	0	-0.01975	0.0737
b2xb3_12COOHJAIle1h b2_12COOHJAIle1h	0.0214	0.01396	2.16802	0.87061	0.05	0	-0.02533	0.06812
b2xb3_12COOHJAIle1h b3_12COOHJAIle1h	0.04197	0.01396	4.25245	0.11065	0.05	0	-0.00476	0.0887
b2xb3_12COOHJAIle1h c1_12COOHJAIle1h	0.043	0.01306	4.6572	0.05712	0.05	0	-0.000714095	0.0867
b2xb3_12COOHJAIle1h b1xb2_12COOHJAIle1h	-0.00292	0.01396	0.29605	1	0.05	0	-0.04965	0.04381
b2xb3_12COOHJAIle1h b1xb3_12COOHJAIle1h	0.01866	0.01396	1.89118	0.93844	0.05	0	-0.02806	0.06539
triple_12COOHJAIle1h WT_12COOHJAIle1h	-0.01418	0.01263	1.58853	0.9792	0.05	0	-0.05645	0.02809
triple_12COOHJAIle1h b1_12COOHJAIle1h	-0.00971	0.0156	0.88043	0.99975	0.05	0	-0.06196	0.04253
triple_12COOHJAIle1h b2_12COOHJAIle1h	-0.01529	0.0156	1.38573	0.99186	0.05	0	-0.06753	0.03695
triple_12COOHJAIle1h b3_12COOHJAIle1h	0.00528	0.0156	0.47864	1	0.05	0	-0.04696	0.05752
triple_12COOHJAIle1h c1_12COOHJAIle1h	0.00631	0.0148	0.60255	0.99999	0.05	0	-0.04325	0.05587
triple_12COOHJAIle1h b1xb2_12COOHJAIle1h	-0.03961	0.0156	3.58965	0.28007	0.05	0	-0.09185	0.01263
triple_12COOHJAIle1h b1xb3_12COOHJAIle1h	-0.01802	0.0156	1.63334	0.97505	0.05	0	-0.07027	0.03422
triple_12COOHJAIle1h b2xb3_12COOHJAIle1h	-0.03669	0.0156	3.32486	0.38078	0.05	0	-0.08893	0.01555
quadruple_12COOHJAIle1h WT_12COOHJAIle1h	-0.02839	0.00929	4.32091	0.09938	0.05	0	-0.0595	0.00272
quadruple_12COOHJAIle1h b1_12COOHJAIle1h	-0.02392	0.01306	2.59134	0.71151	0.05	0	-0.06763	0.01979
quadruple_12COOHJAIle1h b2_12COOHJAIle1h	-0.0295	0.01306	3.19529	0.43595	0.05	0	-0.07321	0.01421
quadruple_12COOHJAIle1h b3_12COOHJAIle1h	-0.00893	0.01306	0.96695	0.99948	0.05	0	-0.05264	0.03478
quadruple_12COOHJAIle1h c1_12COOHJAIle1h	-0.0079	0.01209	0.92437	0.99963	0.05	0	-0.04837	0.03257
quadruple_12COOHJAIle1h b1xb2_12COOHJAIle1h	-0.05382	0.01306	5.82949	0.00631	0.05	1	-0.09753	-0.01011
quadruple_12COOHJAIle1h b1xb3_12COOHJAIle1h	-0.03223	0.01306	3.49125	0.31541	0.05	0	-0.07594	0.01148
quadruple_12COOHJAIle1h b2xb3_12COOHJAIle1h	-0.0509	0.01306	5.513	0.01184	0.05	1	-0.09461	-0.00719
quadruple_12COOHJAIle1h triple_12COOHJAIle1h	-0.01421	0.0148	1.3573	0.99299	0.05	0	-0.06377	0.03535
b1_12COOHJAIle2h WT_12COOHJAIle2h	-0.00702	0.06916	0.14364	1	0.05	0	-0.23855	0.2245
b2_12COOHJAIle2h WT_12COOHJAIle2h	-0.07453	0.06916	1.52404	0.98424	0.05	0	-0.30605	0.157
b2_12COOHJAIle2h b1_12COOHJAIle2h	-0.0675	0.0912	1.04674	0.99901	0.05	0	-0.37282	0.23782
b3_12COOHJAIle2h WT_12COOHJAIle2h	-0.0959	0.06916	1.96113	0.92425	0.05	0	-0.32742	0.13562
b3_12COOHJAIle2h b1_12COOHJAIle2h	-0.08888	0.0912	1.37818	0.99217	0.05	0	-0.3942	0.21645
b3_12COOHJAIle2h b2_12COOHJAIle2h	-0.02137	0.0912	0.33144	1	0.05	0	-0.3267	0.28395
c1_12COOHJAIle2h WT_12COOHJAIle2h	-0.19937	0.06916	4.07705	0.14435	0.05	0	-0.43089	0.03215
c1_12COOHJAIle2h b1_12COOHJAIle2h	-0.19235	0.0912	2.98266	0.53219	0.05	0	-0.49767	0.11298
c1_12COOHJAIle2h b2_12COOHJAIle2h	-0.12484	0.0912	1.93591	0.92959	0.05	0	-0.43016	0.18048
c1_12COOHJAIle2h b3_12COOHJAIle2h	-0.10347	0.0912	1.60447	0.97779	0.05	0	-0.40879	0.20185
b1xb2_12COOHJAIle2h WT_12COOHJAIle2h	0.01302	0.06118	0.301	1	0.05	0	-0.19179	0.21784
b1xb2_12COOHJAIle2h b1_12COOHJAIle2h	0.02005	0.08531	0.3323	1	0.05	0	-0.26556	0.30565
b1xb2_12COOHJAIle2h b2_12COOHJAIle2h	0.08755	0.08531	1.45132	0.98874	0.05	0	-0.19805	0.37315
b1xb2_12COOHJAIle2h b3_12COOHJAIle2h	0.10892	0.08531	1.80564	0.9532	0.05	0	-0.17668	0.39452
b1xb2_12COOHJAIle2h c1_12COOHJAIle2h	0.21239	0.08531	3.52089	0.30449	0.05	0	-0.07321	0.49799
b1xb3_12COOHJAIle2h WT_12COOHJAIle2h	-0.0395	0.06916	0.80769	0.99988	0.05	0	-0.27102	0.19203
b1xb3_12COOHJAIle2h b1_12COOHJAIle2h	-0.03247	0.0912	0.50354	1	0.05	0	-0.33779	0.27285
b1xb3_12COOHJAIle2h b2_12COOHJAIle2h	0.03503	0.0912	0.5432	1	0.05	0	-0.27029	0.34035
b1xb3_12COOHJAIle2h b3_12COOHJAIle2h	0.0564	0.0912	0.87464	0.99977	0.05	0	-0.24892	0.36173
b1xb3_12COOHJAIle2h c1_12COOHJAIle2h	0.15987	0.0912	2.47911	0.75903	0.05	0	-0.14545	0.46519
b1xb3_12COOHJAIle2h b1xb2_12COOHJAIle2h	-0.05252	0.08531	0.87061	0.99978	0.05	0	-0.33812	0.23308
b2xb3_12COOHJAIle2h WT_12COOHJAIle2h	0.1317	0.06916	2.69316	0.66618	0.05	0	-0.09982	0.36322
b2xb3_12COOHJAIle2h b1_12COOHJAIle2h	0.13872	0.0912	2.15111	0.87565	0.05	0	-0.1666	0.44404
b2xb3_12COOHJAIle2h b2_12COOHJAIle2h	0.20622	0.0912	3.19785	0.43483	0.05	0	-0.0991	0.51154
b2xb3_12COOHJAIle2h b3_12COOHJAIle2h	0.2276	0.0912	3.52929	0.30144	0.05	0	-0.07772	0.53292
b2xb3_12COOHJAIle2h c1_12COOHJAIle2h	0.33107	0.0912	5.13377	0.02439	0.05	1	0.02574	0.63639
b2xb3_12COOHJAIle2h b1xb2_12COOHJAIle2h	0.11868	0.08531	1.96734	0.92289	0.05	0	-0.16693	0.40428
b2xb3_12COOHJAIle2h b1xb3_12COOHJAIle2h	0.17119	0.0912	2.65466	0.68353	0.05	0	-0.13413	0.47652
triple_12COOHJAIle2h WT_12COOHJAIle2h	-0.05441	0.06118	1.2578	0.99598	0.05	0	-0.25923	0.1504
triple_12COOHJAIle2h b1_12COOHJAIle2h	-0.04739	0.08531	0.78558	0.9999	0.05	0	-0.33299	0.23821
triple_12COOHJAIle2h b2_12COOHJAIle2h	0.02011	0.08531	0.33344	1	0.05	0	-0.26549	0.30572
triple_12COOHJAIle2h b3_12COOHJAIle2h	0.04149	0.08531	0.68776	0.99997	0.05	0	-0.24411	0.32709
triple_12COOHJAIle2h c1_12COOHJAIle2h	0.14496	0.08531	2.40302	0.78934	0.05	0	-0.14064	0.43056
triple_12COOHJAIle2h b1xb2_12COOHJAIle2h	-0.06743	0.07898	1.20744	0.99704	0.05	0	-0.33185	0.19698
triple_12COOHJAIle2h b1xb3_12COOHJAIle2h	-0.01492	0.08531	0.24726	1	0.05	0	-0.30052	0.27069
triple_12COOHJAIle2h b2xb3_12COOHJAIle2h	-0.18611	0.08531	3.08521	0.4851	0.05	0	-0.47171	0.09949
quadruple_12COOHJAIle2h WT_12COOHJAIle2h	-0.23414	0.06118	5.41231	0.01439	0.05	1	-0.43895	-0.02932
quadruple_12COOHJAIle2h b1_12COOHJAIle2h	-0.22711	0.08531	3.76493	0.22373	0.05	0	-0.51271	0.05849
quadruple_12COOHJAIle2h b2_12COOHJAIle2h	-0.15961	0.08531	2.64591	0.68743	0.05	0	-0.44521	0.12599
quadruple_12COOHJAIle2h b3_12COOHJAIle2h	-0.13824	0.08531	2.29159	0.83039	0.05	0	-0.42384	0.14737
quadruple_12COOHJAIle2h c1_12COOHJAIle2h	-0.03477	0.08531	0.57634	0.99999	0.05	0	-0.32037	0.25084
quadruple_12COOHJAIle2h b1xb2_12COOHJAIle2h	-0.24716	0.07898	4.42551	0.08404	0.05	0	-0.51157	0.01726
quadruple_12COOHJAIle2h b1xb3_12COOHJAIle2h	-0.19464	0.08531	3.22662	0.42231	0.05	0	-0.48024	0.09096
quadruple_12COOHJAIle2h b2xb3_12COOHJAIle2h	-0.36583	0.08531	6.06457	0.00391	0.05	1	-0.65144	-0.08023
quadruple_12COOHJAIle2h triple_12COOHJAIle2h	-0.17972	0.07898	3.21807	0.42602	0.05	0	-0.44414	0.08469
b1_12COOHJAIle5h WT_12COOHJAIle5h	-0.05915	0.0662	1.26358	0.99579	0.05	0	-0.28145	0.16314
b2_12COOHJAIle5h WT_12COOHJAIle5h	-0.08646	0.0662	1.84695	0.94611	0.05	0	-0.30876	0.13584
b2_12COOHJAIle5h b1_12COOHJAIle5h	-0.02731	0.08668	0.44556	1	0.05	0	-0.31836	0.26375
b3_12COOHJAIle5h WT_12COOHJAIle5h	0.04555	0.0662	0.97305	0.99944	0.05	0	-0.17675	0.26785
b3_12COOHJAIle5h b1_12COOHJAIle5h	0.1047	0.08668	1.70826	0.96652	0.05	0	-0.18635	0.39576
b3_12COOHJAIle5h b2_12COOHJAIle5h	0.13201	0.08668	2.15382	0.87444	0.05	0	-0.15904	0.42307
c1_12COOHJAIle5h WT_12COOHJAIle5h	-0.14481	0.0662	3.09326	0.48221	0.05	0	-0.3671	0.07749
c1_12COOHJAIle5h b1_12COOHJAIle5h	-0.08565	0.08668	1.39744	0.99128	0.05	0	-0.37671	0.2054
c1_12COOHJAIle5h b2_12COOHJAIle5h	-0.05834	0.08668	0.95188	0.99953	0.05	0	-0.3494	0.23271
c1_12COOHJAIle5h b3_12COOHJAIle5h	-0.19036	0.08668	3.1057	0.4766	0.05	0	-0.48141	0.1007
b1xb2_12COOHJAIle5h WT_12COOHJAIle5h	0.16894	0.0662	3.60889	0.27502	0.05	0	-0.05335	0.39124
b1xb2_12COOHJAIle5h b1_12COOHJAIle5h	0.2281	0.08668	3.72141	0.23855	0.05	0	-0.06296	0.51915
b1xb2_12COOHJAIle5h b2_12COOHJAIle5h	0.25541	0.08668	4.16697	0.12783	0.05	0	-0.03565	0.54646
b1xb2_12COOHJAIle5h b3_12COOHJAIle5h	0.12339	0.08668	2.01315	0.91203	0.05	0	-0.16766	0.41445
b1xb2_12COOHJAIle5h c1_12COOHJAIle5h	0.31375	0.08668	5.11885	0.02593	0.05	1	0.02269	0.6048
b1xb3_12COOHJAIle5h WT_12COOHJAIle5h	0.04638	0.05868	1.11764	0.99834	0.05	0	-0.15067	0.24342
b1xb3_12COOHJAIle5h b1_12COOHJAIle5h	0.10553	0.08108	1.8406	0.9472	0.05	0	-0.16673	0.37779
b1xb3_12COOHJAIle5h b2_12COOHJAIle5h	0.13284	0.08108	2.31692	0.82106	0.05	0	-0.13942	0.4051
b1xb3_12COOHJAIle5h b3_12COOHJAIle5h	0.000825037	0.08108	0.01439	1	0.05	0	-0.27143	0.27308
b1xb3_12COOHJAIle5h c1_12COOHJAIle5h	0.19118	0.08108	3.33452	0.37799	0.05	0	-0.08108	0.46344
b1xb3_12COOHJAIle5h b1xb2_12COOHJAIle5h	-0.12257	0.08108	2.13776	0.87914	0.05	0	-0.39482	0.14969
b2xb3_12COOHJAIle5h WT_12COOHJAIle5h	0.27164	0.05868	6.54623	0.00154	0.05	1	0.07459	0.46868
b2xb3_12COOHJAIle5h b1_12COOHJAIle5h	0.33079	0.08108	5.76953	0.00751	0.05	1	0.05853	0.60305
b2xb3_12COOHJAIle5h b2_12COOHJAIle5h	0.3581	0.08108	6.24584	0.00288	0.05	1	0.08584	0.63036
b2xb3_12COOHJAIle5h b3_12COOHJAIle5h	0.22609	0.08108	3.94332	0.17687	0.05	0	-0.04617	0.49834
b2xb3_12COOHJAIle5h c1_12COOHJAIle5h	0.41644	0.08108	7.26345	0.000335845	0.05	1	0.14419	0.6887
b2xb3_12COOHJAIle5h b1xb2_12COOHJAIle5h	0.1027	0.08108	1.79117	0.95515	0.05	0	-0.16956	0.37495
b2xb3_12COOHJAIle5h b1xb3_12COOHJAIle5h	0.22526	0.07507	4.24373	0.11378	0.05	0	-0.0268	0.47732
triple_12COOHJAIle5h WT_12COOHJAIle5h	-0.05563	0.0662	1.18829	0.99734	0.05	0	-0.27793	0.16667
triple_12COOHJAIle5h b1_12COOHJAIle5h	0.00352	0.08668	0.0575	1	0.05	0	-0.28753	0.29458
triple_12COOHJAIle5h b2_12COOHJAIle5h	0.03083	0.08668	0.50306	1	0.05	0	-0.26022	0.32189
triple_12COOHJAIle5h b3_12COOHJAIle5h	-0.10118	0.08668	1.65076	0.97307	0.05	0	-0.39224	0.18988
triple_12COOHJAIle5h c1_12COOHJAIle5h	0.08918	0.08668	1.45494	0.98843	0.05	0	-0.20188	0.38023
triple_12COOHJAIle5h b1xb2_12COOHJAIle5h	-0.22457	0.08668	3.66391	0.25675	0.05	0	-0.51563	0.06648
triple_12COOHJAIle5h b1xb3_12COOHJAIle5h	-0.102	0.08108	1.77912	0.95695	0.05	0	-0.37426	0.17025
triple_12COOHJAIle5h b2xb3_12COOHJAIle5h	-0.32727	0.08108	5.70805	0.00848	0.05	1	-0.59952	-0.05501
quadruple_12COOHJAIle5h WT_12COOHJAIle5h	-0.22772	0.05868	5.4878	0.01299	0.05	1	-0.42476	-0.03067
quadruple_12COOHJAIle5h b1_12COOHJAIle5h	-0.16857	0.08108	2.94007	0.55242	0.05	0	-0.44082	0.10369
quadruple_12COOHJAIle5h b2_12COOHJAIle5h	-0.14126	0.08108	2.46375	0.76501	0.05	0	-0.41351	0.131
quadruple_12COOHJAIle5h b3_12COOHJAIle5h	-0.27327	0.08108	4.76627	0.0485	0.05	1	-0.54553	-0.00101
quadruple_12COOHJAIle5h c1_12COOHJAIle5h	-0.08291	0.08108	1.44614	0.98891	0.05	0	-0.35517	0.18934
quadruple_12COOHJAIle5h b1xb2_12COOHJAIle5h	-0.39666	0.08108	6.91842	0.00070359	0.05	1	-0.66892	-0.12441
quadruple_12COOHJAIle5h b1xb3_12COOHJAIle5h	-0.2741	0.07507	5.16371	0.02388	0.05	1	-0.52616	-0.02203
quadruple_12COOHJAIle5h b2xb3_12COOHJAIle5h	-0.49936	0.07507	9.40743	3.06395e-06	0.05	1	-0.75142	-0.2473
quadruple_12COOHJAIle5h triple_12COOHJAIle5h	-0.17209	0.08108	3.00154	0.52403	0.05	0	-0.44435	0.10017
