# Supplementary material for: Functional Characterization of CYP94-Genes and Identification of a Novel Jasmonate Catabolite in Flowers
Source: PLoS One. 2016 Jul 26;11(7):e0159875. doi: 10.1371/journal.pone.0159875 (PMC4961372; doi:10.1371/journal.pone.0159875)
Supplement: S3 Table — (XLSX) [file pone.0159875.s009.xlsx]

## Sheet: 164 feature_7 cluster
Tab S1: Data matrix of 164 high quality features (FDR < 10-4) obtained by metabolite fingerprinting (see Fig 9A) of flowers of A. thaliana Col-0 and cyp94b1, cyp94b2, cyp94b3, cyp94c1 single, double, triple and quadruple mutant lines.
			Rel. Intensities (cps)
ID	RT (min)	Mass (Da)	Col-0_1_1	Col-0_2_1	Col-0_1_2	Col-0_2_2	b1_1_1	b1_2_1	b1_1_2	b1_2_2	b2_1_1	b2_2_1	b2_1_2	b2_2_2	b3_1_1	b3_2_1	b3_1_2	b3_2_2	c1_1_1	c1_1_1	c1_1_1	c1_1_1	b1b2_1_1	b1b2_2_1	b1b2_1_2	b1b2_2_2	b2b3_1_1	b2b3_2_1	b2b3_1_2	b2b3_2_2	b1b3_1_1	b1b3_2_1	b1b3_1_2	b1b3_2_2	b1b2b3_1_1	b1b2b3_2_1	b1b2b3_1_2	b1b2b3_2_2	b1b2b3c1_1_1	b1b2b3c1_2_1	b1b2b3c1_3_1	b1b2b3c1_4_1	b1b2b3c1_1_2	b1b2b3c1_2_2	b1b2b3c1_3_2	b1b2b3c1_4_2	Cluster number	FDR	Detected ion
5784	1.7206	203.078	0	0	0	34.4784	1263.11	2475.2	1458.46	2887.52	58.0221	60.3542	58.7231	60.3525	13.0112	0	0	0	0	53.4863	0	0	813.919	1035.97	880.802	1295.06	38.0843	27.8408	0	0	1782.89	2449.86	1900.94	2663.7	1125.91	1349.97	1249.13	1424.68	982.947	901.66	609.49	1037.6	1198.23	994.769	725.171	704.544	1	5.981e-14	M+H
100	1.7076	241.034	0	0	0	0	182.112	298.535	156.278	286.045	0	0	0	0	0	14.2084	0	0	0	14.6092	0	0	148.468	0	112.573	187.564	0	0	0	0	256.353	345.194	279.323	360.939	175.01	235.655	186.581	208.624	195.986	151.818	109.731	167.544	130.618	145.55	125.099	114.975	1	4.5344e-14	M+H
5627	1.7098	343.023	0	0	0	0	64.1802	124.004	53.5325	122.229	0	0	0	0	0	0	0	0	0	0	0	0	48.95	0	57.7797	63.2713	0	0	0	0	117.26	123.674	77.1568	118.469	56.4004	55.1899	65.5376	68.3233	42.6137	37.2974	33.431	34.0937	30.5755	39.1017	24.3515	51.5379	1	2.9867e-12	M+H
5818	1.7648	348.134	0	0	0	0	131.611	311.711	191.85	408.474	0	0	13.5257	0	0	0	0	0	0	0	0	0	0	123.239	95.5711	147.414	0	0	0	0	182.189	196.356	218.91	352.935	155.988	114.067	127.155	215.805	70.2333	81.1688	61.424	136.543	128.23	89.4058	82.2365	51.3974	1	1.9862e-09	M+H
5869	1.7	349.145	0	0	0	0	123.345	184.786	0	205.964	0	10.7138	0	0	0	0	0	0	0	0	0	0	41.756	51.337	65.2051	87.0101	0	0	0	0	103.416	168.352	105.498	203.661	66.9073	82.8635	87.2374	98.1192	71.0716	55.3484	38.2511	66.3086	0	68.7828	48.3279	28.0463	1	1.149e-07	M+H
7161	1.7391	386.089	0	0	0	0	39.5883	91.4775	51.3706	109.352	0	0	0	0	0	0	0	0	0	0	0	0	0	49.4647	26.85	0	0	0	0	0	78.3625	104.232	85.8506	117.421	70.9566	0	41.8452	57.9619	0	29.3263	0	27.1175	54.5829	32.1777	20.3246	0	1	6.6545e-09	M+H
479	1.7107	406.156	0	0	0	0	63.9873	213.329	65.5629	198.871	0	0	0	0	0	0	2.623	0	0	0	5.5157	0	33.7224	60.0079	48.6622	70.2418	0	0	0	0	141.335	271.076	133.955	246.538	43.9936	81.1696	70.5131	48.5291	46.0512	39.9238	23.3186	54.6772	33.1348	60.1474	23.4862	9.9164	1	1.4784e-09	M+H
2068	1.7084	444.115	0	0	0	0	33.436	122.822	31.6131	115.872	0	0	0	0	0	0	0	0	0	0	0	0	0	0	0	41.8054	0	0	0	0	102.279	156.994	92.4709	157.174	36.5821	70.0499	48.4617	49.2444	47.1017	29.1974	0	43.715	18.3835	23.513	0	0	1	1.4298e-09	M+H
5702	3.1555	546.298	0	0	0	0	17.7215	47.4123	23.9491	44.3792	0	0	0	15.1168	0	0	0	0	0	0	0	0	0	0	0	0	0	0	0	0	0	0	0	0	23.0609	29.8415	23.8577	0	0	0	0	0	9.6203	0	0	0	1	3.0746e-08	M+H
60	0.4397	85.5738	155.554	183.352	148.493	173.632	178.539	243.888	215.474	217.427	274.215	216.08	267.518	263.024	204.056	114.218	181.009	147.176	157.809	168.158	155.161	153.66	157.465	124.161	152.985	121.131	139.07	116.022	148.712	114.039	167.293	129.087	156.795	131.573	99.9609	93.982	111.712	133.012	69.5922	52.3148	67.2183	60.9509	72.6338	59.4937	72.5341	51.8243	2	8.9319e-14	M+H
628	0.4613	106.087	110.251	145.277	98.6012	142.209	137.14	187.924	141.083	157.762	199.589	152.804	198.093	149.672	141.548	95.646	135.655	101.105	124.989	115.633	117.31	120.635	117.151	99.6912	118.825	85.6981	102.765	95.0286	103.892	124.294	121.769	90.2086	110.501	105.248	65.8069	88.3251	90.2855	75.1707	61.789	54.6167	62.6149	51.1244	60.0648	40.9449	58.1023	39.4937	2	5.6714e-11	M+H
1077	0.4087	121.537	8459.24	9117.74	8770.62	9139.27	12783.8	13285	13447.6	13535	10267.3	10683.5	11411.4	14010.9	10484.1	9085.95	11254.5	10097.1	11187.4	10316.4	11797.1	10281.3	10815.8	9962.34	12214.6	10539.2	12078.8	12370.6	12224.3	13960.4	11754.4	10098.9	11414.4	10374	13047.7	16157.9	13133.9	17686.1	10473.4	8695.19	9281.13	10280	10122.5	9705.94	10692.3	9424	2	4.7643e-08	M+H
1332	3.6841	129.057	548.35	438.512	641.237	410.088	408.827	513.77	459.65	595.052	692.134	591.927	837.034	692.879	358.436	426.115	426.266	450.187	485.881	631.345	505.345	655.509	520.008	753.441	606.856	796.4	789.811	578.512	906.668	619.921	554.774	375.023	590.937	428.413	462.146	493.258	443.4	559.817	343.983	308.673	360.033	305.959	391.885	266.946	358.082	179.518	2	3.7663e-07	M+H
3128	3.5223	155.093	108.896	90.0865	107.834	98.3859	95.134	0	104.655	69.9553	91.6873	80.9964	84.036	76.5162	66.8591	74.4276	85.4368	111.804	37.0514	0	0	0	74.609	100.155	98.4317	137.379	99.2922	110.318	108.822	101.546	64.2049	84.1986	69.6371	98.8625	124.893	123.925	144.782	109.573	27.563	0	0	0	30.7785	34.2368	33.5393	0	2	1.0539e-09	M+H
3121	0.4047	156.02	312.871	326.574	320.913	333.408	464.26	473.426	515.837	486.454	362.016	410.793	371.121	480.907	341.955	337.534	422.72	410.014	439.941	364.078	445.213	412.47	509.638	406.592	449.611	431.672	447.027	560.182	462.984	505.816	402.032	395.575	476.855	449.547	517.195	569.939	481.358	646.11	345.462	291.91	346.936	376.663	392.707	338.566	410.336	367.183	2	1.0182e-07	M+H
3252	3.1382	159.067	58.3355	64.3988	0	55.7562	57.7467	0	49.7542	46.9198	72.8261	75.4083	0	59.9321	67.7683	81.7703	66.3968	65.7734	0	0	60.7956	0	0	48.2548	70.7143	44.4035	73.1389	62.4739	76.1019	80.1516	116.978	109.907	133.749	88.2512	60.982	82.7532	58.4318	71.4834	0	34.2647	0	0	0	0	0	24.1628	2	9.4435e-07	M+H
5040	0.5482	190.093	403.603	516.399	394.941	485.943	608.635	1170.82	593.235	1161.38	652.151	594.202	682.987	639.593	440.577	410.198	445.159	493.85	456.152	442.166	528.191	528.572	577.053	379.707	572.505	470.296	469.169	437.29	447.005	513.047	467.505	476.793	463.712	504.943	401.786	425.493	412.799	497.37	245.102	242.405	285.428	239.458	297.246	273.902	273.848	258.241	2	1.0182e-07	M+H
5983	0.411	207.03	17358.8	21147.4	18818.7	20727.7	27797.8	27404.9	27286.1	26709.5	21491.3	25299.4	22826.3	25486.3	23789.1	19878.6	23336.4	20740.5	24843.4	20121.9	27650.8	20667.5	27326.2	22484.1	26248.3	21648	24717.1	26222.7	24164.2	28547.5	23789.5	20554.3	23988.6	23629.1	27381.5	32510.7	26543.5	35102.2	21215.3	18801	20667.1	23925.5	21723.6	20705.8	21838.3	22514.1	2	3.3538e-06	M+H
6413	0.5045	214.009	638.016	878.131	678.344	863.512	649.054	1525.65	699.903	1552.51	927.164	897.356	960.264	969.74	668.68	609.131	633.673	705.707	974.588	898.258	1069	969.947	975.527	607.359	975.313	615.61	997.868	1113.72	960.126	1195.9	687.048	594.78	683.164	641.586	756.65	619.325	823.976	692.322	432.02	383.599	317.349	299.734	452.223	397.775	345.225	384.227	2	1.0892e-06	M+H
7471	2.7667	238.536	63.7975	73.9241	61.7722	77.1974	71.5349	50.6329	70.2208	43.5443	84.3981	62.3348	64.4923	70.8861	49.6202	52.6582	44.557	50.6329	53.1645	45.5696	61.7722	49.6202	52.6582	38.481	43.9413	54.6835	93.1646	85.0633	96.5995	75.5359	88.3861	71.8987	93.1482	74.3843	62.467	87.0886	59.7468	82.8765	39.2124	41.2011	28.3544	37.8654	31.3924	38.481	34.7778	0	2	8.9744e-09	M+H
111	3.5269	240.094	69.8309	59.9269	127.811	73.8824	61.1524	62.2503	77.6984	73.7816	66.967	84.2177	75.0985	92.986	55.8745	90.939	69.07	101.795	0	0	0	0	56.9767	138.386	82.2102	140.094	105.247	115.122	127.768	119.901	63.3226	161.415	85.7527	110.785	99.9935	82.8237	96.713	91.6876	0	0	0	30.7426	35.1705	63.076	0	0	2	3.4386e-08	M+H
677	0.4967	251.966	150.906	192.34	160.929	197.303	117.071	229.649	152.59	245.586	216.902	179.495	209.216	188.047	136.931	168.244	139.319	225.329	219.739	201.04	226.274	236.209	161.99	124.857	172.851	117.248	208.825	206.096	200.967	240.841	129.972	141.71	132.84	154.482	149.937	176.368	202.882	156.95	131.772	103.693	70.8814	83.5635	126.906	103.882	78.8431	79.1475	2	7.6895e-07	M+H
1710	0.4904	269.193	142.07	236.488	146.432	217.351	630.539	376.046	610.205	411.942	688.636	357.771	703.392	379.436	321.764	216.588	391.08	232.167	515.978	352.651	508.656	425.694	389.798	343.588	423.118	305.419	645.661	429.027	651.265	479.191	245.112	120.255	242.132	140.634	575.314	498.533	624.993	522.483	110.621	110.428	155.844	106.351	129.081	132.371	173.01	149.475	2	1.4418e-09	M+H
1965	0.6513	274.131	326.949	345.686	311.44	369.323	312.717	166.828	305.522	182.218	210.267	250.249	264.538	281.043	207.378	181.39	192.122	193.575	212.689	177.108	223.009	189.299	123.935	94.0964	129.329	93.9687	333.932	261.037	334.672	303.403	278.117	171.366	340.382	192.263	256.031	315.707	291.543	357.087	190.204	115.423	154.399	199.935	198.075	154.423	173.152	31.0004	2	1.9698e-07	M+H
1960	0.4838	274.84	0	16.5213	15.2012	0	48.7802	46.4118	46.6914	41.9403	27.0067	34.9839	43.2377	41.9944	49.8165	17.9109	39.7591	13.0284	47.8709	34.2964	43.002	33.4568	28.3266	19.1421	35.3371	21.067	49.972	35.0074	35.6579	49.6052	17.9316	0	24.2409	0	32.8519	29.1443	40.0031	31.3372	21.414	11.5414	15.2634	0	0	0	0	0	2	3.7766e-08	M+H
2542	0.4823	284.976	15.5368	25.602	0	26.9721	157.596	120.195	143.5	93.5939	122.253	92.5676	122.534	87.3093	79.8821	59.5266	93.5118	46.2844	72.8983	62.4997	69.4529	72.1589	40.5077	40.8566	41.784	31.1321	61.5496	67.1259	62.4361	64.1127	0	24.2373	57.3085	18.9232	77.8328	61.769	76.4058	46.6976	28.9449	0	0	19.313	0	0	25.8645	20.0531	2	5.8849e-12	M+H
2853	0.4978	292.136	1771.02	2273.86	1978.29	2465.39	3260.32	2818.21	3420.45	3160.3	3776.64	2223.42	4437.91	2603.49	2434.41	1882.62	2867.28	2595.64	1562.94	2353.52	1928.46	2779.1	1040.7	1133.92	1194.07	1407.68	1043.34	1324.52	1070.48	1333	1407.5	2186.73	1784.74	2529.43	1026.31	1165.84	1160.22	1375.62	732.825	832.794	1046.54	670.788	850.959	998.877	1207.82	902.116	2	4.4017e-10	M+H
3114	0.4051	295.962	887.637	1031.54	868.547	986.367	1683.3	1572.3	1649.93	1709.77	1137.05	1268.89	1173.48	1392.09	1134.71	756.887	1317.79	901.313	1112.23	948.489	1294.18	993.939	1507.48	1025.51	1495.71	1136.6	1263.13	1385.5	1248.71	1550.07	1267.61	1027.77	1309.73	1052.21	1318.36	1746.65	1313.59	1887.65	899.859	806.136	989.746	1118.8	943.757	861.59	966.493	1061.85	2	6.1295e-07	M+H
4265	2.7647	300.084	68.8111	86.8656	66.6102	86.4241	111.476	43.1815	101.435	47.6517	60.1169	50.2484	83.1677	68.5761	37.4225	40.9465	68.9496	49.8023	56.8241	37.5667	72.0442	58.0601	46.1792	47.2487	55.5196	47.5967	104.114	81.079	103.869	92.6889	89.4312	73.9365	112.756	93.9858	79.7773	88.2459	90.292	104.561	29.4083	44.0053	40.14	34.3114	34.087	36.097	57.9198	29.3769	2	1.4819e-06	M+NH4
4526	2.7672	300.084	120.645	127.447	118.537	138.832	156.42	82.9102	160.399	96.2333	130.249	148.396	139.87	119.163	99.1215	89.2938	108.053	95.2025	118.386	80.1434	133.617	104.077	100.335	78.3126	107.627	87.0405	189.375	151.503	205.569	196.178	183.112	157.112	197.944	172.463	123.889	166.357	163.446	185.807	58.1492	72.2487	76.292	67.8414	86.1094	80.5931	83.4445	46.5332	2	9.0648e-10	M+Na
3823	2.1548	307.125	534.912	610.404	638.512	675.234	599.381	416.929	629.623	475.455	381.786	750.091	437.646	833.137	295.226	404.79	318.198	485.766	460.719	461.864	472.245	497.714	281.763	252.738	305.731	264.804	852.077	836.539	822.255	907.167	700.191	493.8	729.779	513.234	577.145	784.559	641.804	839.028	390.027	314.936	285.889	272.814	408.572	376.887	336.24	182.929	2	6.7293e-09	M+H
4014	0.482	309.903	0	27.0947	0	12.4137	39.3419	21.9744	33.9902	20.8833	44.2066	0	24.0835	13.6656	25.626	0	27.0768	19.2426	25.3666	21.3385	31.7151	23.3741	0	0	0	25.1077	35.8058	30.2454	27.9374	32.8699	0	0	21.0186	0	41.2097	40.3039	46.1528	43.8664	18.659	0	0	0	0	0	0	0	2	3.1243e-06	M+H
4202	0.4823	316.077	186.631	216.246	241.844	240.862	224.333	384.952	250.024	425.072	299.287	224.499	383.996	254.884	162.758	217.999	201.976	259.483	153.786	247.623	229.987	296.772	123.273	123.817	140.372	131.227	121.605	156.392	130.914	207.825	144.977	227.92	209.954	260.144	203.622	207.018	212.684	235.38	145.651	134.827	126.302	115.968	109.825	138.423	124.62	94.4027	2	1.4494e-06	M+H
4199	3.6039	316.116	43.7474	53.6716	52.759	42.5605	45.7656	33.5983	45.1958	45.9725	51.439	50.666	46.3692	48.7912	37.0227	58.3773	46.1169	66.3663	50.3976	33.2444	48.6048	57.1776	21.1507	27.1027	31.7701	29.4043	80.2734	53.9236	76.6281	64.1812	49.2769	44.6205	44.8086	49.3832	48.6298	55.0877	45.1483	57.8246	31.9612	30.0953	27.4131	37.3326	41.8963	35.9448	38.9984	17.5427	2	5.7008e-07	M+H
4324	2.4586	318.141	303.401	241.794	292.644	284.939	234.346	218.38	297.862	245.293	411.872	318.19	438.411	326.115	278.991	384.822	281.537	509.596	434.633	455.148	481.888	473.057	248.204	428.572	298.205	491.49	575.169	456.557	657.527	401.036	296.87	285.067	313.693	339.776	268.635	331.489	323.072	344.319	172.189	201.062	205.522	180.003	195.06	231.122	283.227	69.594	2	4.1098e-07	M+H
4518	0.5158	322.121	337.668	593.139	386.859	593.085	509.821	1152.22	515.6	1256.83	835.562	622.859	830.655	660.624	506.733	317.687	544.515	400.58	471.378	546.498	523.036	602.698	537.05	291.794	574.156	298.22	387	518.092	402.507	614.195	399.551	386.796	430.729	429.285	278.304	261.078	300.017	270.557	132.926	132.107	121.485	108.709	156.85	124.528	141.849	230.082	2	4.1098e-07	M+H
6007	4.4983	353.183	116.746	115.281	134.607	120.06	110.221	97.7758	80.0254	105.916	82.407	100.238	93.9866	124.783	73.6024	85.1282	70.6537	112.59	11.8239	20.087	0	0	66.9281	110.197	77.7383	118.935	147.898	147.412	156.432	135.355	68.5191	117.227	93.3229	107.651	142.215	91.4065	152.748	128.951	0	0	5.7139	0	0	0	0	0	2	1.0006e-15	M+H
7458	2.7691	394.022	142.327	157.464	114.202	144.43	165.253	83.9648	149.88	71.8392	133.979	125.11	120.7	124.319	99.6595	64.94	108.207	80.3348	98.8993	63.1945	97.0438	69.5272	103.45	65.2665	92.7471	75.7897	178.158	150.527	194.296	137.051	185.553	139.525	172.507	124.206	143.667	165.102	138.157	155.088	69.5447	61.2702	77.6426	65.0507	66.8787	67.0686	69.1504	36.3105	2	2.6767e-08	M+H
83	3.1363	398.114	224.464	229.024	252.206	273.039	280.304	183.633	255.641	218.334	323.007	287.531	347.404	288.39	271.362	290.582	317.111	304.794	235.516	190.05	299.264	210.459	236.472	200.031	297.1	190.506	334.684	310.013	352.818	338.789	446.107	439.04	525.322	440.017	275.222	298.075	278.556	332.457	139.353	139.625	133.033	161.731	186.158	137.199	146.206	97.2885	2	1.6303e-13	M+H
607	0.518	409.128	110.599	186.023	139.637	182.499	175.519	248.078	181.829	257.616	161.917	193.47	170.267	183.225	165.134	128.79	156.277	178.531	106.022	131.365	133.003	137.335	137.273	168.02	146.708	141.076	113.701	145.225	97.3103	140.08	143.548	151.151	122.445	164.737	93.6481	95.7132	111.362	119.596	76.2928	74.6249	95.8268	78.1478	75.3147	89.5567	91.377	81.5304	2	4.1152e-09	M+H
1044	0.4826	420.903	0	21.463	6.9781	9.2986	38.4776	38.6669	48.8913	34.6396	40.5801	34.8511	63.8844	23.2947	31.4996	10.3806	26.6716	18.2646	27.3692	18.4682	23.1813	18.2628	25.077	14.9907	18.9537	16.0659	23.1308	23.0048	26.936	28.8726	13.7179	10.0242	19.7086	0	22.2958	11.4419	26.5547	31.0936	0	0	0	12.3641	0	0	0	9.2848	2	9.8037e-08	M+H
2014	2.0817	442.172	21.1147	28.4493	31.512	39.2263	27.8426	28.7246	0	36.246	27.8193	24.6374	39.7224	22.0298	23.9621	36.0917	29.0054	31.2445	0	0	0	0	32.4971	23.0127	23.122	36.1178	24.0174	21.6429	35.3647	25.9305	21.0813	19.5773	24.7303	23.5875	30.3324	33.3101	34.5757	24.6296	0	0	0	0	0	0	0	0	2	7.4626e-10	M+H
2642	0.4905	458.86	16.2224	0	9.2494	8.0841	30.5458	25.0675	26.5845	19.5609	24.5663	14.2811	30.1851	14.5407	14.3158	0	11.4443	0	19.267	19.0908	18.3673	13.1126	17.3864	17.8502	13.7605	0	15.5343	15.3673	11.2186	20.3201	0	10.8814	12.289	10.6296	0	18.4695	0	0	0	0	0	0	0	0	0	0	2	1.2694e-06	M+H
3602	0.4997	481.027	13.7731	19.0631	20.5136	16.4125	91.8375	54.2142	74.9426	50.6972	46.1306	46.806	60.8769	56.8576	46.9554	42.6913	64.8389	35.1797	81.3545	37.5282	98.2559	54.1578	54.471	39.2299	48.3743	37.6222	69.3261	57.1639	65.9467	69.6288	48.4655	20.1378	39.7508	27.0468	69.42	66.5253	99.3407	67.1699	29.1478	22.8882	24.0741	35.3686	35.7232	29.9749	39.1143	37.2753	2	7.5316e-07	M+H
9805	9.3134	533.367	58.25	70.2068	54.0206	60.4148	156.143	106.204	165.217	125.027	33.3524	36.9487	38.4039	58.8412	28.4192	29.4216	57.9746	39.5778	47.6844	48.4145	47.4053	37.4197	46.2718	41.5142	70.8704	59.6768	75.8164	65.3395	55.2504	53.0512	40.7199	75.4403	54.9695	62.9971	36.3052	50.678	44.7243	56.6439	67.1282	43.2204	122.183	91.2856	76.8269	71.4003	139.027	93.0504	2	1.3464e-07	M+H
6149	0.6857	569.096	510.129	578.845	631.711	639.743	691.345	1110.79	708.981	1190.2	642.582	690.204	849.267	741.099	576.257	551.9	556.077	847.922	641.614	771.819	756.931	728.837	427.665	479.412	471.248	533.137	574.905	640.205	597.421	579.766	556.121	573.904	589.14	679.479	737.103	810.855	786.656	865.032	475.223	419.898	456.552	500.79	565.817	474.804	531.572	276.421	2	1.9706e-06	M+H
6955	0.6743	613.101	77.3141	110.493	89.6878	143.075	102.322	220.058	117.553	197.408	126.109	120.728	188.04	145.829	82.8702	125.259	84.5966	130.952	127.417	140.776	169.462	169.292	82.8605	86.6188	106.765	101.465	150.719	137.051	153.562	158.883	88.3322	93.5507	80.9625	99.4937	122.358	111.345	116.326	116.907	78.3773	49.6118	46.3662	48.6441	89.8366	44.4445	53.7442	0	2	1.0796e-06	M+H
2306	0.5951	752.258	54.4008	93.5076	54.1563	93.0842	53.0538	52.9434	60.8208	55.6342	137.241	97.2974	127.738	67.1367	77.4873	48.3648	83.8378	51.2444	38.1158	58.3676	36.4042	71.6273	63.1639	45.3441	86.1816	55.1559	29.8951	20.2257	43.1474	30.2421	0	47.3365	0	52.3976	0	0	0	0	54.8295	54.9865	48.1319	30.7897	81.4023	46.373	45.7442	0	2	1.7707e-06	M+H
1266	0.7422	128.011	216.814	182.243	189.809	174.094	96.6556	101.62	81.3088	103.849	125.532	101.668	118.747	98.059	78.481	149.123	94.1692	148.181	127.193	136.942	118.232	161.22	149.536	195.511	158.719	199.441	159.97	161.523	158.669	122.458	148.336	128.18	137.321	100.396	175.942	173.321	152.376	186.931	196.953	200.608	189.925	202.853	172.372	193.139	186.681	222.387	3	4.227e-09	M+H
3581	1.0583	163.065	284.728	245.936	293.282	233.173	326.055	213.353	296.134	192.747	398.706	261.521	363.428	282.708	240.953	368.449	229.637	419.27	391.438	413.467	491.939	353.239	218.773	189.18	243.632	237.043	267.25	212.694	305.61	218.278	274.136	337.211	285.122	328.692	246.764	256.726	312.524	255.682	538.052	656.56	588.251	631.484	539.6	691.041	603.942	456.985	3	4.2809e-11	M+H
4658	0.51	183.065	941.3	949.472	905.859	960.738	659.833	708.485	764.107	695.391	639.451	679.003	574.146	728.997	598.88	772.269	602.186	873.452	947.485	904.296	942.6	1038.69	728.166	741.85	724.152	832.922	1008.44	1100.19	999.646	1175.64	732.709	782.827	710.586	786.046	999.237	992.433	978.368	1052.76	871.854	894.885	1023.19	858.981	905.126	1033.44	983.821	1014.23	3	1.4921e-10	M+H
10961	0.4641	202.045	240.839	286.91	282.026	273.846	397.779	191.873	455.331	215.365	257.243	237.206	221.12	280.473	300.664	388.979	319.907	470.69	388.077	343.982	413.71	347.213	244.032	399.542	487.211	404.349	425.397	280.165	578.669	350.194	331.339	359.52	394.345	457.518	386.107	326.196	498.538	369.971	536.638	718.355	480.972	757.94	659.271	824.102	628.788	792.18	3	1.6011e-07	M+H
6561	0.4684	218.018	16866	14130.8	19376.3	15414.2	16607.3	10475.4	17422.3	12586.1	12410.9	16577.9	12935.5	17338	18375.2	23088.6	20378.8	25614.6	18938.3	18331.1	20767.5	18557	16023.4	20664.5	16416.9	20795.1	19355.1	17918.7	20259.2	18113.8	22713	22083.1	21563	22195.2	19457.3	18575.2	19855.2	20472.6	30312.8	26914.2	26734.1	26189.4	33013.7	29723.2	29402.1	24503.7	3	2.9647e-10	M+H
12890	0.4599	218.018	10567.8	8183.19	10657.8	9075.38	9528.33	6933.43	9245.28	7225.24	7175.73	10543.2	7413.92	10731.8	12859	12502.4	14597	13103.3	8314.38	9393.18	10426.7	8650.11	9452.49	10969.2	12814.8	11913.6	11089.5	10177.5	13049	12101.2	14575.5	12964.1	13993.1	13349.7	11948.8	9590.96	13591.5	10324.1	17386.6	15555.7	14394.5	14296.7	18885.4	17909	15621.4	17463.5	3	3.2021e-10	M+H
7281	5.5796	233.09	24634.4	17073.5	25953.8	17351.4	10062	5149.22	9281.9	5149.52	15232.7	9592.85	15697	10532.9	15242.2	19244.7	16721.4	19976.1	16530.7	15215	17367.6	15562.8	9979.29	8592.88	10269.2	11190.9	14691.6	10388.2	13892.3	11294.1	19086.1	13494.3	19961.1	13835.6	16689.6	13604.4	17564.7	14393.3	12490.7	14595.3	12052.8	13024.3	12539.5	15394	13264.3	4888.02	3	1.8096e-06	M+H
7422	3.0386	237.063	319.233	258.408	318.177	296.059	185.606	143.267	189.39	150.516	287.557	229.346	277.75	257.981	242.512	427.265	245.402	491.193	321.94	367.353	367.787	395.09	120.481	151.333	123.579	165.058	195.048	215.841	182.275	210.242	284.249	381.685	297.033	369.951	161.301	230.347	183.736	277.595	559.218	327.742	335.898	412.803	512.106	384.214	367.077	218.064	3	3.1928e-06	M+H
2447	0.463	243.072	877.138	835.723	929.297	860.85	1132.08	623.923	1189.7	658.87	833.181	829.518	754.838	851.818	977.517	1269.32	958.754	1435.01	1356.83	1148.06	1234.59	1052.38	859.831	1270.31	1349.56	1294.45	1468.55	868.096	1430.58	969.155	1129.69	1114.83	1252.37	1406.51	1076.92	907.957	1117.89	1111.11	1595.44	2054.09	1425.93	1925.71	1629.34	1934.02	1551.81	1944.27	3	1.4671e-07	M+H
234	0.5903	243.084	714.825	777.657	753.962	837.503	552.474	571.113	528.198	618.16	776.752	747.932	846.51	772.036	736.542	789.794	756.945	799.116	763.919	626.978	718.762	705.802	721.218	747.886	716.017	810.355	738.542	691.538	790.663	716.632	819.304	651.21	864.441	691.017	606.938	656.209	579.753	691.732	573.305	495.829	616.049	545.802	685.841	585.655	744.14	451.483	3	5.8093e-06	M+H
1057	0.4664	259.045	507.841	412.095	576.486	449.921	429.769	271.795	477.81	284.046	339.288	476.717	352.015	526.411	483.181	655.953	584.807	707.225	526.285	499.935	577.371	544.64	437.991	570.941	511.915	584.227	572.408	449.967	614.531	592.021	557.221	638.262	690.649	694.185	566.252	556.142	588.486	600.227	864.118	778.084	775.277	854.567	890.614	901.526	861.313	697.226	3	6.4014e-10	M+H
1769	5.5736	271.045	553.211	465.983	662.185	473.607	290.19	221.047	276.633	254.338	441.667	289.312	482.274	329.149	422.564	493.105	415.55	571.915	578.316	468.664	513.72	516.453	272.827	307.704	294.133	288.325	448.334	337.42	468.341	366.303	448.212	399.646	468.881	388.025	473.347	508.494	479.793	492.032	433.465	432.108	372.375	432.641	414.79	397.069	400.367	190.399	3	1.8563e-06	M+H
3309	0.5417	299.118	224.941	195.082	221.656	208.259	195.275	188.634	216.491	221.042	178.311	221.329	178.685	238.562	204.554	276.225	264.576	277.338	237.123	208.88	250.296	228.767	228.553	240.13	213.806	262.821	263.668	205.044	299.673	270.496	240.485	261.342	285.168	244.534	273.667	282.345	281.203	277.453	276.109	332.617	316.017	274.095	300.953	398.967	287.793	300.427	3	3.3536e-06	M+H
3433	0.4618	301.981	1472.53	1160.44	1522.27	1211.81	1071.61	603.254	1039.54	653.324	961.143	1231	1041.63	1353.2	1253.43	1845.18	1426.73	2044.13	1453.85	1337.31	1581.06	1542	1085.02	1545.75	1149.44	1597.36	1532.56	1303.46	1597.08	1375.49	1513.79	1522.8	1582.76	1670.92	1408.24	1102.61	1461.63	1331.38	2303.41	2130.62	1978.24	2209.49	2394.85	2398.22	2261.4	1549.22	3	1.6104e-08	M+H
4585	3.3259	323.138	676.231	592.519	681.182	573.048	525.318	836.128	544.315	896.706	554.064	764.245	586.545	729.896	378.01	1060.53	400.608	1108.82	880.741	985.356	955.364	1097.23	559.691	589.114	606.062	601.165	369.713	387.683	413.717	432.609	444.601	603.669	468.096	617.131	862.704	1048.01	879.151	1132.16	1159.46	1024.08	1031.86	1394.76	1170.44	1102.75	1131.94	995.889	3	1.8096e-07	M+H
13270	0.5073	324.105	681.268	622.229	745.59	694.319	953.142	431.092	1066.18	451.959	635.296	643.959	644.966	703.064	844.68	1113.15	917.862	1234.28	1012.56	853.213	1122.88	895.543	782.327	835.459	687.722	1007.01	1017.85	690.996	1061.82	793.429	1086.81	1077.06	1081.43	1234.29	784.643	824.982	839.467	842.989	1299.42	1428.76	1088.02	1357.39	1367.15	1458.11	1173.52	1583.83	3	1.4209e-07	M+H
4719	2.5701	324.138	79.5885	77.2604	95.0363	82.7798	72.6715	42.3937	76.1403	67.6574	89.3192	83.9505	121.375	86.3561	81.983	89.7128	83.1307	97.0744	144.856	130.085	155.155	154.1	50.5983	59.6739	72.8328	79.404	120.143	83.5082	124.888	100.62	82.6149	79.8944	88.5212	72.8813	73.5789	60.4619	83.4316	67.22	105.492	97.9828	112.945	112.727	123.889	86.6194	92.6282	71.4682	3	2.5598e-08	M+H
5226	3.5151	334.125	158.878	137.878	146.647	150.043	87.1534	66.7928	83.7299	84.5712	122.734	101.17	119.088	112.945	107.79	149.227	101.93	163.67	146.926	173.572	190.99	185.559	55.6367	115.46	97.8889	149.263	191.65	181.49	159.647	171.714	92.2154	126.713	99.3203	125.317	146.463	107.38	178.102	141.766	171.539	179.871	150.149	182.776	211.796	199.385	173.359	127.087	3	6.7317e-07	M+H
5349	4.0037	337.154	259.867	212.366	256.613	219.503	223.576	328.113	201.503	313.994	221.781	218.961	228.427	267.686	165.41	316.314	157.21	322.033	321.586	265.603	295.254	294.474	246.635	189.22	238.19	214.112	136.485	124.449	144.827	159.673	177.54	217.711	187.39	245.624	292.765	288.169	323.933	381.244	334.829	315.433	315.737	417.037	398.497	349.255	327.007	325.108	3	5.5624e-07	M+H
5540	7.0331	340.127	120.288	85.8293	112.098	84.1362	72.4109	58.3339	74.2388	64.3138	108.969	66.9943	96.9658	68.342	77.1944	83.2084	88.6328	86.0234	73.8146	67.6995	70.9537	74.3259	128.584	89.3287	101.259	89.6457	88.9483	58.5501	86.7095	48.7925	46.8018	26.807	46.342	25.8528	47.5497	42.8112	43.9688	0	92.2045	65.6852	87.2142	70.846	80.321	50.6225	95.6962	38.2933	3	5.8093e-06	M+H
6299	2.5703	362.1	92.1495	101.55	91.4739	103.462	109.963	55.0546	97.5059	48.1725	141.602	117.679	143.182	100.837	96.1545	117.107	106.045	86.1757	193.079	187.898	147.849	177.266	65.5741	86.8179	67.551	101.381	152.13	122.061	154.163	107.677	73.5506	95.9634	75.3323	94.7864	76.1479	71.4257	73.1246	76.5219	121.09	108.011	135.167	100.761	110.494	108.632	137.748	85.4792	3	2.6227e-08	M+H
5226	0.4072	362.103	42.038	27.2942	39.28	33.2426	43.1916	0	30.0631	0	18.379	37.2433	26.3398	39.6891	37.653	74.319	50.1129	79.9905	70.2589	43.6201	68.9136	36.5812	33.8018	43.7782	30.7585	38.2715	60.2914	33.9418	78.3176	29.2723	71.026	82.6123	63.9063	73.9054	37.6916	51.5013	42.6653	28.6775	106.003	89.912	84.3098	143.615	116.588	82.4306	62.8629	166.277	3	9.2702e-07	M+H
7022	7.0362	380.158	163.186	153.923	172.595	125.084	112.966	107.178	114.302	107.642	159.395	112.754	162.999	127.739	145.443	141.857	148.503	123.586	128.675	125.328	104.631	135.494	183.558	126.305	189.164	137.596	124.213	70.2127	93.3049	50.5876	68.0469	59.2471	69.5232	50.8895	72.2974	58.7688	73.5734	50.6329	137.503	84.6546	150.387	107.584	142.672	83.783	138.498	57.2152	3	1.1358e-06	M+H
85	0.4819	398.082	228.781	136.531	270.301	207.185	169.832	78.2283	237.197	93.3422	115.312	236.436	133.952	264.697	246.392	324.71	297.858	458.503	255.691	191.339	289.272	266.374	196.723	261.546	174.093	388.694	237.667	230.733	340.212	226.106	271.648	361.734	384.954	348.3	207.287	223.628	279.637	236.567	532.801	575.656	479.158	593.791	680.891	626.942	474.901	498.606	3	4.1359e-10	M+H
211	1.6162	401.131	52.6079	0	33.0324	0	44.331	53.6709	56.612	66.7	26.791	53.5884	26.9289	46.3304	37.7373	81.103	40.6713	98.6672	99.2414	83.4919	86.9064	112.753	0	20.2356	41.6695	0	34.9608	53.4349	76.292	52.2612	0	96.611	0	114.704	34.4082	21.5381	47.6541	73.713	143.143	161.787	100.844	143.762	132.13	155.741	124.835	92.062	3	6.8743e-07	M+H
849	0.5303	417.149	153.872	174.477	163.874	158.748	219.713	120.259	208.014	123.483	145.666	222.085	125.202	203.65	273.919	234.383	310.057	286.411	232.491	171.458	267.887	203.281	232.473	198.209	246.584	195.818	240.535	171.656	244.016	174.824	361.498	290.016	336.362	320.717	174.269	183.225	197.865	214.035	270.74	243.423	274.165	249.051	264.59	288.403	309.682	304.334	3	6.3504e-08	M+H
1048	7.0515	420.19	211.75	161.091	267.126	214.537	146.028	158.616	154.865	152.105	239.083	159.755	230.582	179.999	207.28	185.315	201.717	194.684	159.191	179.158	152.759	160.58	279.021	186.864	270.064	179.427	187.311	102.714	132.912	87.4697	86.0097	59.4343	82.3005	51.5292	108.25	87.5459	77.3077	87.2109	189.821	149.986	189.964	158.192	190.316	136.283	198.416	78.0633	3	3.9946e-07	M+H
2899	7.041	446.241	935.302	482.867	665.116	394.371	363.964	306.662	297.323	272.82	546.69	363.422	528.217	339.013	490.076	390.988	482.722	407.788	323.888	381.921	293.829	368.771	702.586	410.015	662.662	444.521	368.552	194.985	301.621	158.004	174.833	143.436	159.823	99.1825	197.979	143.012	161.629	141.794	421.526	283.985	444.056	330.67	390.674	243.692	401.478	162.238	3	1.7707e-06	M+NH4
3092	7.0409	446.241	797.635	583.386	1046.38	671.727	510.551	494.725	531.673	451.146	990.22	597.007	893.672	617.474	808.77	651.477	800.051	666.428	510.405	617.41	561.999	678.903	1253.28	759.236	1106.85	743.036	636.1	347.216	540.43	275.102	296.251	217.982	310.989	186.792	365.043	295.752	309.341	232.103	694.514	497.911	759.03	629.915	678.134	454.765	731.457	255.323	3	1.3564e-06	M+Na
2270	0.5241	447.158	315.368	308.493	376.685	366.828	344.994	262.851	377.809	286.488	267.202	358.744	259.074	375.431	381.044	347.085	357.561	444.449	386.115	302.219	431.827	343.485	430.968	428.04	489.038	518.993	392.267	345.045	399.751	392.863	500.459	422.27	482.504	497.428	396.571	390.015	406.342	422.768	441.894	470.932	521.049	427.055	479.733	510.164	551.955	592.007	3	2.966e-07	M+H
2773	0.5174	461.174	392.069	343.287	404.89	406.198	382.8	208.167	391.9	230.859	252.325	345.758	255.13	351.059	386.591	403.504	432.352	458.065	461.846	402.677	516.435	445.898	451.051	361.057	377.279	447.704	466.512	368.977	458.84	431.976	467.728	464.011	538.214	528.616	483.96	438.496	506.256	483.564	599.697	623.201	523.017	568.121	638.31	663.667	558.997	762.221	3	3.1425e-09	M+H
2841	0.524	462.176	74.9117	60.0122	70.4956	66.6321	67.7619	44.953	85.5755	41.1512	47.8467	59.6111	53.6292	54.1655	63.961	80.0253	86.2986	96.188	101.07	79.6036	103.271	109.746	77.8928	89.6546	80.0502	88.0211	106.651	86.4039	76.4571	83.3477	83.8335	70.5001	99.021	94.5241	82.2789	88.3075	87.7407	100.276	107.667	107.095	111.68	93.9449	118.666	131.206	124.211	155.213	3	1.9911e-07	M+H
3985	0.5716	489.17	2424.11	2697.34	2716.11	2894.35	2635.83	1583.07	2743.77	1810.64	2392.87	2759.53	2559.3	2880.51	3170.82	2980.07	3366.97	3561.01	2855.75	2703.96	3052.58	2926.93	3676.93	3065.69	3648.81	3513.42	2811.13	2790.55	2950.76	3141.94	3549.72	3440.4	3786.82	3956.58	2526.75	2054.59	2527.1	2429.25	2620.3	2612.42	3001.97	2587.41	2747.87	2906.92	2996.88	3434.62	3	1.5434e-07	M+H
4567	4.8109	504.182	352.878	343.461	446.406	380.266	383.095	124.788	382.518	282.351	457.906	375.217	445.464	343.238	375.09	522.384	473.409	552.765	509.82	541.574	536.373	579.275	113.795	125.676	251.092	342.797	422.955	446.234	466.495	472.062	433.066	440.291	522.102	505.694	450.511	693.465	476.53	697.408	728.924	528.633	566.659	643.577	718.068	609.505	595.04	344.714	3	1.9343e-06	M+H
5471	3.9895	530.819	239.901	254.51	312.179	238.687	133.894	193.934	145.586	157.629	188.109	198.071	199.218	199.497	229.873	256.256	207.694	259.366	167.429	205.042	154.524	186.441	143.375	169.228	141.083	157.399	234.084	216.396	209.538	236.121	278.541	292.038	310.394	302.527	180.604	214.044	167.16	210.527	304.802	266.942	220.764	245.727	302.187	316.3	272.443	128.897	3	1.4219e-06	M+H
10129	5.4461	539.295	0	40.4153	70.5826	77.9595	41.8166	0	63.6595	0	48.276	44.2268	55.1291	30.5271	18.9206	70.0804	23.9641	109.607	124.788	129.17	139.722	139.346	0	43.7105	71.3455	57.0126	62.4214	0	74.321	54.3275	31.6083	67.2899	34.499	70.1868	58.6516	56.8195	70.5417	56.9754	184.275	119.403	77.96	115.241	208.002	189.942	109.034	132.348	3	2.1412e-06	M+H
7143	3.911	624.169	28594	25007.8	27171.1	23285.7	24522.2	18282	21338.4	18390.8	19978.4	20901	19306.4	21323.3	22855.7	27044.2	24974	26444.5	23766.8	22033.5	22577.4	23272.4	18851.4	20458.5	17345	22081.4	24206.6	20967	25442.5	20839.7	19809.9	25293.8	20875.7	25504.6	27589.1	27648.8	27764	29563.5	29686.3	29955.6	27713.5	29990	34324	32755.2	31350.2	19553.6	3	5.6448e-06	M+H
130	5.8472	648.332	322.857	288.448	401.764	299.565	198.827	130.655	220.569	115.9	176.318	228.34	213.202	289.623	234.793	355.34	224.137	344.912	222.899	219.988	252.308	216.201	204.379	201.841	209.21	258.12	324.518	275.359	311.727	282.836	188.621	199.104	215.91	181.83	390.606	382.111	363.42	390.241	262.477	243.865	225.166	254.622	248.515	242.742	267.44	149.685	3	1.0182e-07	M+H
2436	3.2849	756.21	15680.4	15477.6	15767.3	13526.7	14519.6	10621.4	12581.2	10823.6	11940.5	11463.7	12546.9	12194.7	11166	14955.5	9820.08	15922.8	12476.5	13365	12915.5	13944.9	9763.65	12449.6	10972.3	13135.2	12143.1	11227.4	12208.1	11383.8	10830.7	13633.5	11557.3	13612.7	16596.1	17294	16532.7	19890.6	17228.1	16636.6	17413.4	18677.8	20500.9	18103.5	19371.6	12065.9	3	1.5138e-06	M+H
2692	3.5002	770.22	194.096	210.223	237.807	210.169	212.977	168.507	204.865	166.374	160.908	151.428	174.967	178.627	147.066	198.26	156.135	219.212	187.788	198.102	218.008	212.752	147.68	126.674	150.278	163.303	224.113	177.416	264.234	192.116	134.844	190.788	154.132	232.916	272.194	289.349	288.971	321.022	289.225	233.427	231.311	290.336	326.022	270.373	250.092	194.695	3	4.5836e-07	M+H
888	0.523	115.062	12114.9	7213.18	14937.2	8876.19	10354	8400.65	11447.9	9420.39	8141.79	8295.32	8037.38	10409.6	10500	10654.9	12251.8	11721.9	8044.39	8235.32	9170.16	9703.39	6722.33	9116.5	7807.51	10023.3	8932.39	7049.79	9758.4	8315.92	8896.57	7819.31	10269	9162.26	26076.7	21754.6	29507.3	25931.4	27427.7	22185.5	14027.2	25941.6	32145.6	25013.7	15913.1	23735.4	4	5.0983e-11	M+H
887	8.5395	115.062	92.2155	57.1515	136.277	52.9697	87.6631	77.9089	91.4126	92.9308	64.6369	63.4972	86.2799	100.307	86.1495	84.6772	104.211	109.295	92.0578	76.6874	84.2509	111.017	48.5237	77.3261	70.2618	81.839	71.4238	56.6621	79.0502	61.0976	54.6594	71.8052	88.2264	90.0059	202.837	225.103	256.882	240.002	270.767	177.866	177.216	240.217	315.202	238.933	135.59	205.053	4	1.05e-10	M+H
3192	8.5439	156.088	97.1274	75.4193	162.864	0	111.971	91.4556	91.3427	72.6698	71.0818	63.2795	53.2468	110.364	100.979	75.0956	113.709	127.649	105.568	102.821	111.393	0	51.057	98.2821	71.0072	87.4369	83.6617	77.4435	0	78.0981	68.7782	106.527	91.4854	112.176	149.516	194.083	239.597	240.476	175.563	180.534	133.517	264.13	256.104	251.518	208.983	211.164	4	3.5276e-07	M+H
3191	0.5273	156.089	6043.15	4306.27	7443.98	4595.42	4948.36	4873.61	6520.91	5080.86	4423.58	5075.28	4555.57	5710.39	5903.18	5549.9	6218.23	6392.51	4811.16	4739.85	4319.51	5186.14	4175.6	4892.52	4611.2	4955.56	4958.17	4382.38	5241.96	4545.95	5163.63	4598.82	5055.53	5011.37	13347.1	10542.8	13517.6	12251	13295.9	11545.9	7387.77	12433	15318	12787.8	9017.56	11162	4	5.8849e-12	M+H
3256	0.5984	158.104	3764.47	3507.65	4553.56	3771.85	5133.67	4565.24	5184.71	4552.97	3544.59	3061.94	4164.53	3746.2	2808.5	3675.5	3262.01	4411.25	3425.16	3587.77	3769.72	3991	3586.72	4244.55	3820.92	4462.23	3294.63	3202.61	3454.44	3447.81	3140.35	3476.02	3294.77	3877.23	7209.73	6865.73	7618.61	8446.59	8229.06	7720.42	4829.15	6904.05	8399.76	7592.02	6681.45	5228.11	4	3.2878e-11	M+H
12704	0.5149	214.13	365.478	260.794	397.659	281.968	379.85	247.245	413.271	228.681	269.105	282.867	292.231	294.291	329.669	339.784	315.669	374.843	312.976	372.409	357.42	391.592	250.161	306.966	205.619	304.126	315.597	266.525	321.182	279.994	257.039	292.318	283.833	304.364	602.682	613.804	603.065	619.924	648.094	637.503	421.497	731.155	583.037	604.687	426.408	735.83	4	2.1607e-10	M+H
428	0.9459	246.103	384.653	195.693	399.906	197.51	270.873	205.625	266.018	154.983	259.313	225.121	254.26	243.508	266.231	310.799	324.422	379.537	255.213	192.817	242.44	219.549	178.81	183.215	129.897	295.557	267.393	224.763	204.98	220.825	237.132	223.502	274.094	266.23	556.778	518.93	620.786	658.174	572.11	430.268	290.949	622.048	648.937	504.51	430.043	363.65	4	1.523e-08	M+H
495	0.5113	247.114	167.501	88.615	198.204	144.868	118.451	188.941	132.33	174.795	117.427	130.035	143.469	172.902	137.505	145.914	117.933	190.809	107.52	129.658	113.987	143.797	95.3303	110.38	77.3749	123.569	97.8391	83.1466	113.249	122.874	88.8096	132.692	120.9	125.618	391.39	399.274	473.892	414.094	290.332	252.996	147.073	309.024	344.646	292.438	183.902	242.434	4	3.8577e-12	M+H
1007	0.5153	257.101	385.308	294.285	354.27	303.536	453.948	535.902	452.43	582.39	417.133	385.201	392.353	411.967	341.564	573.977	363.949	697.5	394.057	493.329	460.517	443.923	281.326	363.082	295.665	426.939	374.723	348.371	357.91	456.956	328.43	529.777	349.47	552.64	747.8	619.183	833.539	784.879	758.975	664.57	568.211	586.26	765.863	738.055	572.697	579.711	4	1.0182e-07	M+H
1121	1.7952	260.119	272.508	124.436	320.33	135.006	221.07	198.517	240.352	156.162	224.074	167.998	237.658	195.734	187.79	266.502	194.753	301.639	177.301	194.01	216.417	201.552	112.19	169.303	141.626	171.619	198.092	0	204.847	148.101	111.843	165.624	156.524	179.438	539.464	549.618	611.04	625.13	624.22	442.527	0	506.98	636.521	480.267	303.213	321.327	4	3.3185e-06	M+H
1197	0.864	260.12	262.02	129.582	306.515	0	246.271	0	135.632	0	186.945	114.228	265.261	146.3	215.791	161.209	240.098	285.25	235.165	0	223.238	200.22	103.416	0	167.945	242.746	148.824	123.839	226.364	186.359	156.084	107.134	217.755	225.796	560.767	312.845	618.754	527.724	605.537	409.41	209.93	516	701.524	525.119	342.303	528.578	4	1.7707e-06	M+H
1195	0.6641	260.12	505.565	241.307	465.682	295.858	405.462	274.234	363.148	307.06	269.095	295.833	347.44	321.923	404.459	373.693	439.083	446.194	268.726	304.757	304.899	312.101	190.373	241.26	204.066	243.034	346.069	293.177	305.522	255.81	276.431	221.302	331.933	279.504	977.688	599.024	1071	834.58	948.955	610.969	400.365	876.048	991.902	593.377	458.984	340.499	4	5.4902e-07	M+H
1964	1.298	274.134	64.62	49.2576	85.1669	54.3718	77.5315	66.1216	70.4973	49.8964	55.6962	56.4421	67.8144	76.511	60.0605	91.1708	50.6227	101.948	4.3417	67.1376	80.4483	67.169	40.3212	57.5815	40.7423	70.6563	76.235	60.7553	90.3134	53.04	56.6282	80.1953	55.1733	65.1866	166.801	186.23	189.223	175.726	202.037	138.863	85.7511	162.397	182.603	137.326	86.1296	110.766	4	2.5627e-08	M+H
2211	3.0715	279.072	1601.64	1577.76	1814.36	1652.27	1750.76	2147.45	1869.79	2241.05	733.402	1399.74	933.72	1718.2	1135.87	1864.21	1233.91	2204.6	1702.35	1506.43	1997.73	1738.9	1147.97	1377.63	1297.39	1514.17	1955.59	1881.86	2128.07	2109.04	1269.26	1446.6	1331.13	1624.41	2660.87	3171.37	2904.23	3577.92	2521.38	2032.01	1922.55	2357.7	2753.26	2292.6	2204.37	1478.34	4	3.786e-08	M+H
2856	3.829	292.09	110.03	52.5568	122.118	59.6148	84.9963	45.0722	74.9796	58.1971	82.1564	69.4901	81.5953	63.5795	65.4423	96.3456	62.0947	111.037	67.6052	79.1476	75.3978	75.1968	44.8113	52.9529	50.5551	70.0727	72.3434	55.5996	59.4068	55.2005	65.0763	55.3712	80.9845	57.9847	211.038	211.749	206.616	225.382	241.173	163.416	107.999	190.645	251.611	191.129	143.996	96.7898	4	2.4115e-09	M+H
3050	0.4663	295.058	346.181	226.526	349.297	239.751	337.199	262.337	335.565	236.418	312.01	276.976	314.747	272.003	217.479	479.162	242.237	608.213	323.763	353.045	368.442	444.977	151.797	256.611	194.132	240.415	207.503	257.352	252.705	252.816	214.145	382.334	221.89	376.202	763.398	658.773	697.113	642.132	821.755	671.772	466.298	662.25	772.797	695.048	499.398	453.85	4	9.1746e-09	M+H
3173	0.5965	297.14	264.551	253.571	302.861	260.033	380.189	292.837	432.129	328.956	207.856	251.693	235.601	282.717	234.382	316.001	285.55	368.704	264.484	284.177	292.995	278.635	236.428	319.967	285.915	358.192	262.377	219.897	294.799	232.989	238.901	335.244	278.582	326.705	500.076	534.609	544.938	548.987	721.269	642.932	446.132	595.369	822.53	715.741	526.379	426.688	4	8.3299e-10	M+H
4323	0.9917	318.141	109.416	82.2139	115.669	84.6262	87.6324	114.659	92.0343	123.702	69.5778	83.75	65.9224	95.8262	49.3085	98.4686	55.5316	98.456	84.7996	72.8247	92.8907	88.3531	88.2944	65.3702	72.9453	77.9485	96.0384	119.757	102.118	98.2837	80.1011	84.4925	77.6589	106.91	207.701	277.304	204.096	239.353	188.086	135.108	84.719	103.868	168.923	132.458	83.5316	55.782	4	3.1866e-08	M+H
4587	1.0334	323.12	73.7131	58.2248	120.055	51.7138	45.327	38.9616	33.675	43.8112	41.5979	35.9579	0	0	0	67.4726	0	74.5709	45.6356	60.3253	0	68.3669	39.4625	67.0535	46.3036	54.7978	54.2335	42.9453	66.817	63.9808	33.0588	47.5223	0	44.9583	127.471	160.574	106.532	179.484	143.586	157.201	90.254	165.534	170.185	149.167	96.5012	87.0175	4	6.5214e-08	M+H
4705	0.5326	325.134	665.641	360.408	642.44	389.095	434.43	352.695	432.019	402.97	385.828	517.563	346.664	454.966	533.067	528.334	600.286	618.294	427.383	404.674	408.87	457.619	516.188	505.003	465.056	503.284	524.638	398.903	543.241	393.345	516.503	452.849	560.306	486.901	953.962	836.526	973.243	995.591	1085.41	872.125	694.577	901.865	1166.78	835.783	672.333	887.067	4	4.1359e-10	M+H
2576	0.5177	457.178	913.421	428.086	968.29	528	667.476	357.205	676.033	338.303	395.118	537.465	400.586	565.65	739.443	750.407	735.092	859.649	632.891	596.102	678.613	584.479	645.366	626.569	619.84	783.238	678.497	467.919	666.583	543.651	758.09	634.974	806.923	736.569	2001.12	1495.81	1960.15	1729.2	2385.59	1726.37	1125.83	2237.45	2458.24	2012.38	1201.5	2006	4	6.1475e-11	M+H
2715	0.5999	459.193	850.034	689.231	896.258	751.267	1062.79	685.051	1169.59	720.779	664.935	694.558	637.518	755.174	597.43	981.208	674.333	1048.47	848.066	823.172	844.842	868.646	879.85	985.857	955.08	1036.89	795.861	660.458	907.56	720.314	837.243	971.18	903.812	951.836	1621.76	1618.19	1725.02	1662.25	1766.15	1665.56	1166.76	1778.03	1901.7	1784.04	1239.82	1202.38	4	4.1359e-10	M+H
5616	0.6039	540.109	319.816	245.76	294.345	233.336	308.562	372.556	317.171	424.999	242.147	263.049	207.439	268.198	140.043	244.212	138.365	225.754	259.48	267.078	260.315	257.876	181.042	275.803	235.702	305.259	211.391	171.431	216.901	182.197	163.214	200.16	183.3	246.452	421.815	385.366	429.439	417.862	390.03	379.037	257.405	306.443	395.108	420.533	282.297	390.268	4	1.523e-08	M+H
5854	0.6737	552.109	116.609	81.1614	117.218	83.7065	99.9433	81.1564	124.212	93.5692	111.863	95.0122	98.1748	108.139	86.4714	127.504	101.567	147.057	99.6614	103.1	119.839	160.212	62.4598	91.3505	77.3372	111.424	110.331	70.5508	121.042	89.9729	77.1653	68.1711	85.8326	89.4413	322.842	270.419	330.815	304.939	318.677	212.99	137.315	315.601	363.205	209.866	167.155	158.039	4	7.1815e-09	M+H
3213	0.5439	799.291	20.5455	0	29.1729	16.6028	13.8596	0	21.8318	0	9.1254	0	9.3236	11.2395	18.3975	18.0135	20.2668	23.4231	12.1508	15.0239	27.2931	15.5961	7.9342	19.4429	17.4969	14.1235	20.8686	9.5666	30.7003	9.8874	23.2033	28.0767	28.0022	23.123	46.117	47.8071	59.3802	29.5298	57.2867	48.1115	19.119	61.8715	65.7877	44.7289	34.4414	57.7157	4	3.1155e-07	M+H
2939	0.4927	153.019	671.508	336.612	914.339	473.575	428.005	266.076	544.206	336.747	444.299	373.243	492.061	476.129	518.765	710.216	632.845	861.446	511.616	560.226	640.065	663.43	286.392	479.379	338.405	535.549	531.709	428.116	621.701	530.399	417.911	432.257	520.414	511.22	1873.04	1475.53	2218.3	1743.31	2246.64	1450.02	936.467	2057.62	2675.47	1658.1	1177.96	898.519	5	1.5896e-08	M+H
3199	3.1789	156.088	0	21.1208	0	0	0	17.4182	0	18.0835	0	0	0	0	0	17.7816	0	16.8902	12.5042	0	0	13.0553	0	0	0	9.8479	0	0	0	11.3188	4.9979	0	0	0	37.5286	49.9657	38.0481	36.3748	25.8023	0	15.2633	31.7516	32.2572	34.4416	26.3119	30.3776	5	1.993e-07	M+H
7189	0.5175	230.125	751.944	215.977	887.148	235.358	400.026	252.387	481.991	273.5	263.681	287.026	304.815	351.836	440.946	475.053	620.343	652.009	264.724	308.849	361.598	350.384	150.485	286.87	211.846	321.441	290.075	206.464	346.115	236.674	316.188	264.025	374.074	346.646	2695.79	2120.66	3275.06	2751.87	3440.23	2082.84	854.692	3226.88	4134.92	2618.16	1035.68	2189.66	5	3.3361e-09	M+H
3106	0.5175	296.127	26.0225	20.021	0	22.6081	22.3405	15.8847	26.3341	0	0	0	0	0	0	21.148	25.3481	24.4428	0	14.5878	0	0	0	0	0	19.2823	18.9944	12.9742	0	0	18.6347	0	26.6259	0	47.244	38.2828	55.7822	38.745	79.8208	78.4478	64.4865	72.0032	84.412	62.49	29.8747	58.5924	5	3.2177e-10	M+H
1049	3.691	420.151	19.285	13.4128	0	0	21.3979	0	0	0	0	0	0	0	0	0	15.4955	30.1793	20.8815	17.1535	19.9236	0	0	15.1189	0	11.9294	19.9603	16.861	19.3561	11.316	0	0	0	0	51.4506	31.0531	53.0025	45.4683	46.3908	29.6427	20.2037	52.7906	54.3572	53.1556	37.6006	32.0887	5	1.5338e-08	M+H
5855	0.7901	552.109	0	0	126.055	0	84.0233	70.0239	0	58.5049	62.9327	75.7997	76.3811	69.3698	73.1207	75.3607	86.5925	97.9948	78.5814	69.9614	81.4044	63.8856	47.4393	0	0	0	0	0	101.161	89.9729	50.6147	0	85.8326	0	226.253	192.538	263.321	241.984	0	212.459	106.127	265.581	270.162	209.866	161.653	174.344	5	1.87e-06	M+H
11077	1.6032	203.079	0	0	31.9096	17.9441	0	0	0	0	0	0	0	0	22.2222	0	20.1587	0	68.4405	0	83.7697	71.0585	0	0	0	0	0	0	0	0	0	0	0	32.1572	0	37.1984	0	0	102.937	80.8463	79.6775	102.703	114.484	93.0995	74.8392	102.145	6	7.4061e-12	M+H
12895	1.2487	217.094	0	0	0	0	7.3771	0	11.3339	8.6589	0	7.042	0	0	0	47.5305	22.1158	45.5418	162.818	166.414	175.127	150.331	0	0	0	0	0	0	0	0	10.7871	0	0	0	8.1997	0	0	11.0699	369.7	263.911	305.849	297.549	462.373	291.278	339.098	324.643	6	1.3993e-20	M+H
6744	1.6002	221.071	0	0	0	0	0	0	26.0768	0	0	0	0	0	21.9567	0	0	0	0	256.936	0	0	0	0	0	0	0	0	0	0	0	10.8626	0	0	32.1382	0	0	0	0	209.531	204.018	215.79	253.714	241.924	217.247	147.571	6	1.9209e-06	M+H
7179	2.9275	231.111	0	0	0	0	0	0	0	0	0	0	0	0	0	31.1247	0	0	96.1673	127.527	107.659	114.033	0	0	0	0	0	0	0	0	0	0	0	0	0	5.3154	0	0	191.042	147.432	87.1384	173.846	212.495	175.08	106.155	89.4915	6	8.8462e-14	M+H
3049	1.7381	295.061	0	0	0	0	0	0	0	0	0	0	0	0	0	0	0	0	0	29.9977	31.7574	0	0	0	0	0	0	0	0	0	0	0	0	0	0	0	0	0	32.9659	24.2698	0	32.7961	38.3344	46.2302	22.5991	45.098	6	7.5488e-07	M+H
4197	2.6086	316.162	0	0	0	0	0	0	0	0	0	0	0	0	0	0	0	79.5863	226.359	279.962	272.615	253.21	0	0	0	0	0	0	0	0	0	0	34.6797	13.6199	0	0	0	0	450.19	328.665	251.581	456.626	482.558	357.104	286.844	159.593	6	9.9018e-14	M+H
4326	4.023	318.13	31.9707	40.9438	38.2727	33.5283	46.0519	56.2025	62.534	58.344	43.1876	39.0919	37.3003	51.6354	35.811	80.2896	34.841	97.009	336.897	422.384	400.459	370.693	39.6859	51.0166	36.261	39.5334	70.3588	54.8741	59.5974	58.8459	38.6079	48.0333	42.4181	42.2397	51.7043	55.8547	52.496	55.0361	653.454	525.587	433.78	634.443	714.572	604.619	441.621	457.639	6	9.0173e-19	M+H
6008	3.995	353.165	0	0	0	0	0	0	0	0	0	0	0	0	0	0	0	25.1944	74.9496	74.0652	79.8635	74.0218	0	0	0	0	0	0	0	0	0	0	0	0	0	0	0	0	109.66	97.1131	84.7275	107.595	110.041	100.399	95.2373	70.1796	6	1.2386e-22	M+H
4659	1.5881	358.058	0	0	0	0	0	0	0	0	0	0	0	17.9858	0	0	13.3228	0	222.151	243.325	236.584	0	0	0	0	0	0	10.9884	0	0	0	0	0	0	0	0	0	0	232.487	230.164	187.803	0	233.173	242.776	220.676	277.325	6	1.5317e-08	M+H
4996	3.1162	360.169	0	0	0	0	0	0	0	0	0	0	0	0	0	0	0	0	75.8517	85.3179	72.0347	78.8673	0	0	0	0	0	0	0	0	0	0	0	0	0	0	0	0	79.6072	79.8472	75.1296	88.6121	119.735	96.0447	99.4683	95.014	6	4.5863e-24	M+H
6496	3.7648	367.146	0	0	0	0	0	0	0	0	0	0	0	0	6.595	0	0	0	63.2191	57.2309	60.0008	72.6458	0	0	0	0	0	0	7.4521	0	0	0	0	8.6702	0	0	0	6.1677	73.7964	82.0579	70.3052	87.2046	88.0883	67.6684	74.9132	75.0049	6	3.9484e-26	M+H
11804	0.5897	411.208	24.8044	17.496	19.0742	0	0	51.8896	0	66.6349	0	0	0	28.088	58.5736	467.872	72.1835	483.1	1697.84	1738.07	1895.65	1825.9	0	0	38.4391	15.0387	13.9367	33.2811	18.1509	20.3755	0	0	28.1642	36.2321	28.163	41.3543	45.5513	35.6935	3449.63	3437.56	2269.66	3750.24	4427.91	3972.64	2530.28	4185.47	6	7.2666e-19	M+H
4887	1.4141	513.216	0	0	0	0	0	0	0	0	0	0	0	0	0	19.6184	0	30.61	0	0	97.4171	0	0	0	0	0	0	0	0	0	0	0	0	0	0	6.076	0	0	89.114	61.5267	65.8228	75.3146	64.8101	80.8366	78.8113	34.4304	6	9.0038e-08	M+H
3122	1.7549	156.019	0	0	0	0	0	0	0	0	0	0	0	0	0	40.867	0	33.1633	85.2094	104.488	102.357	113.88	0	0	0	0	10.9421	0	0	0	0	0	0	0	0	0	0	0	124.119	103.934	66.3209	106.793	134.007	98.7664	82.2256	99.4135	7	1.4545e-17	M+H
7282	1.5434	233.089	0	0	0	0	0	0	0	0	0	0	0	14.4374	0	162.773	0	143.447	505.32	608.638	574.149	610.987	0	0	0	0	0	0	0	0	0	0	0	0	0	0	0	0	0	548.469	511.928	616.236	704.109	548.875	587.827	381.682	7	1.4343e-11	M+H
103	3.2163	240.593	0	0	0	0	0	0	0	0	0	0	0	0	0	0	0	0	63.7975	52.0092	64.8101	55.6962	0	0	0	0	0	0	0	0	0	0	0	0	0	0	0	0	55.6962	40.8699	51.6456	55.0471	57.7215	55.6962	69.8734	34.4304	7	7.4388e-21	M+H
494	1.9811	247.104	0	0	0	0	0	0	0	0	0	0	0	0	0	83.35	0	109.024	415.652	438.587	430.444	506.235	0	0	0	0	0	0	0	0	0	0	0	0	0	0	0	0	583.638	402.111	404.251	403.323	494.793	392.443	462.821	249.908	7	1.2144e-18	M+H
998	1.7364	258.006	0	0	0	0	0	0	0	0	0	0	0	12.0147	0	150.477	0	159.797	367.244	392.632	306.194	352.825	0	0	0	0	0	0	0	0	0	0	0	0	0	0	0	14.9477	338.988	347.927	341.682	358.653	359.388	414.566	378.205	393.064	7	1.0395e-21	M+H
4239	0.7561	258.006	34.4641	0	0	0	0	0	0	0	0	0	0	0	0	55.1036	10.082	66.2464	140.208	198.356	150.446	214.085	0	0	0	0	0	0	42.577	0	0	0	0	0	0	0	0	0	176.252	203.299	206.77	158.384	186.92	226.362	191.202	203.895	7	2.3795e-20	M+H
1770	1.5398	271.044	0	0	0	0	0	0	0	0	0	0	0	0	0	31.9879	0	28.0919	78.1479	85.3853	104	94.6532	0	0	0	0	0	0	0	0	0	0	0	0	0	0	0	0	0	85.9114	79.0732	74.1979	94.0877	74.0353	87.7471	68.7769	7	4.7058e-12	M+H
2345	2.9806	281.145	0	0	0	0	0	0	0	0	0	0	0	0	0	0	0	0	26.0861	39.6015	37.9475	28.3687	0	0	0	0	0	0	0	0	0	0	0	0	0	0	0	0	33.5373	30.1837	40.0343	36.9568	24.2008	37.9997	25.9062	0	7	2.1258e-11	M+H
3174	1.8589	297.14	0	0	0	0	0	0	0	0	0	0	0	0	0	0	0	0	96.5139	110.347	97.8612	98.1999	0	0	0	0	0	0	0	0	0	0	0	0	0	0	0	0	0	87.9673	84.2524	97.5944	98.1776	98.0333	94.4329	105.325	7	2.9758e-13	M+H
3234	1.7469	299.032	0	0	0	0	0	0	0	0	0	0	0	0	0	30.4916	0	26.7468	49.5114	49.4034	28.3516	47.4867	0	0	0	0	0	0	0	0	0	0	0	0	0	0	16.9465	0	41.8219	44.425	38.6488	47.4227	44.4463	46.656	41.7625	44.4381	7	6.3094e-15	M+H
3429	2.9907	302.078	0	0	0	0	0	0	0	0	0	0	0	0	0	0	0	16.5974	47.0021	48.9314	55.7283	44.789	0	0	0	0	0	0	0	0	0	0	0	0	0	0	0	0	67.556	50.9081	56.8106	55.9118	46.3256	57.9864	46.4323	41.5795	7	2.5917e-21	M+H
10165	0.5952	302.089	97.7784	76.0093	95.6458	91.8119	0	129.179	129.832	137.538	84.0516	108.388	89.1436	117.662	114.232	170.508	151.18	211.636	472.242	469.065	523.407	459.971	76.7541	67.2824	193.61	0	101.46	188.195	122.192	172.768	116.105	77.5109	105.966	95.5087	95.3687	79.1375	121.478	87.5941	380.786	391.647	446.393	467.135	478.542	438.427	491.944	515.286	7	2.0302e-18	M+H
4329	1.8279	318.07	0	0	0	0	0	41.0079	0	38.3606	46.6845	0	54.0906	0	35.9548	194.69	0	187.93	591.656	525.552	578.289	591.973	0	0	30.5523	0	0	0	54.1261	0	0	0	36.0781	52.8972	0	0	0	0	692.854	419.932	494.48	544.818	710.185	431.452	532.343	394.524	7	1.6686e-17	M+H
12497	0.5967	318.07	0	19.1347	0	0	44.8681	62.5079	46.7003	59.9836	99.4692	40.2422	61.4489	38.0841	86.2368	571.565	99.0579	627.041	1836.2	1916.74	2119.94	1857.05	17.0534	74.3323	59.4717	57.6487	33.535	50.3571	58.3469	39.9778	24.7974	53.8607	44.4986	33.2781	33.0252	0	39.956	39.5334	1996.89	1496.77	2219.26	1907.22	2407.9	1684.71	2412.41	2050.33	7	7.3756e-22	M+H
5091	1.8609	333.026	0	0	0	0	0	0	0	0	0	0	0	0	0	0	0	0	57.7679	61.6994	63.0485	62.6368	0	0	0	0	0	0	0	0	0	0	0	0	0	0	0	0	0	56.4011	66.6095	80.7994	68.4026	70.6727	70.415	91.3053	7	1.1627e-11	M+H
5823	3.4996	348.109	0	0	0	0	0	0	0	0	0	0	0	0	0	13.0332	0	0	71.5234	48.0526	41.1348	52.6219	0	0	0	0	0	0	0	0	0	0	0	0	0	0	0	0	38.9209	34.5656	0	0	38.1089	38.5702	32.4987	18.3227	7	5.8281e-10	M+H
4444	1.2429	356.042	0	0	0	0	0	0	4.0506	0	0	0	0	0	0	27.1013	0	18.054	0	90.5241	100.082	105.86	0	0	0	0	0	0	0	0	0	0	0	0	0	0	0	0	43.0592	59.8281	61.5957	69.2206	71.8913	64.1559	60.0207	68.4159	7	9.9772e-10	M+H
6304	1.7726	362.035	0	0	0	0	0	0	0	0	0	9.2671	0	0	0	70.3701	0	64.9092	120.575	130.909	111.822	134.624	0	0	0	0	0	0	0	0	0	0	0	11.2764	0	0	0	0	112.227	123.13	130.26	95.1469	109.563	124.497	139.962	91.7434	7	1.6686e-17	M+H
6979	1.8309	379.03	0	0	0	0	0	9.997	0	8.0156	0	13.3916	0	0	10.9123	25.0268	0	21.097	66.9694	76.3137	76.2781	53.3889	0	0	0	0	0	0	0	0	0	11.6397	9.9973	0	0	0	9.5206	0	84.9865	59.0602	83.4713	62.0036	68.158	65.7615	49.9865	70.0914	7	1.0288e-17	M+H
467	2.4057	407.129	0	0	0	0	0	0	0	0	0	0	0	0	0	0	0	0	31.6425	40.7177	51.465	33.7734	0	0	0	0	0	0	0	0	0	0	0	0	0	0	0	0	43.0148	36.259	35.2779	63.9035	58.3627	39.9708	41.0828	26.0304	7	3.2923e-15	M+H
11805	5.4631	411.203	34.8938	0	0	0	33.5906	0	0	31.7845	0	0	0	0	0	46.4763	0	60.6302	52.5926	66.3852	58.2393	65.9664	0	25.4493	0	0	0	21.7834	0	29.5266	0	0	0	0	32.1223	0	0	0	76.8023	62.6184	49.0136	74.1533	78.9503	63.0827	44.2104	67.9796	7	2.5555e-08	M+H
2271	1.8143	425.169	0	0	0	0	0	0	0	0	0	0	0	0	0	47.7045	0	53.4175	157.044	162.192	184.886	165.273	0	0	0	0	0	0	0	0	0	0	0	0	0	0	0	0	158.068	104.067	146.741	131.106	140.766	122.831	137.807	106.69	7	1.3536e-21	M+Na
1236	1.8025	425.17	0	0	0	0	0	0	0	0	0	0	0	0	0	37.4907	0	45.3282	149.781	73.2422	140.957	155	0	0	0	0	0	0	0	0	0	0	0	0	0	0	0	0	82.803	67.3445	63.6671	74.8988	73.7902	96.2592	81.4613	0	7	1.4343e-11	M+H
1498	3.5158	430.137	0	0	0	0	0	0	29.8883	0	0	0	19.9568	0	0	0	0	19.1454	44.3643	66.363	38.7401	56.5238	0	0	0	0	0	0	0	0	0	0	0	0	0	0	0	0	36.2356	30.2449	31.0908	0	35.6984	0	35.7703	0	7	4.2011e-07	M+H
2013	1.8165	442.174	0	0	0	0	0	0	0	0	0	0	0	0	0	0	0	0	143.714	146.09	133.031	149.52	0	0	0	0	0	0	0	0	0	0	0	0	0	0	0	0	135.374	70.4369	90.67	109.286	137.295	81.2084	80.0052	47.0868	7	3.1494e-17	M+H
3473	1.8007	478.08	0	0	0	0	0	0	0	0	0	0	0	0	0	54.1591	0	34.1614	125.906	95.0328	131.056	116.555	0	0	0	0	0	0	0	0	0	0	0	0	0	0	0	20.8836	86.5919	94.7018	114.201	86.2371	57.5506	82.9775	105.625	52.679	7	1.409e-15	M+H
4439	1.5156	500.183	0	0	0	0	0	0	0	0	0	7.0589	0	0	0	0	2.0253	18.4598	84.4395	71.8506	73.4746	110.145	0	0	0	0	0	0	0	0	3.038	0	0	0	0	0	0	0	0	60.5607	55.6962	64.3517	90.1266	72.3203	86.0958	28.3544	7	1.4921e-10	M+H
4693	1.7788	507.092	13.0672	0	8.5566	0	0	0	0	0	0	0	0	0	0	41.0606	0	36.8437	94.179	95.4523	89.809	88.0433	0	0	10.6842	0	0	0	0	0	0	0	0	9.1139	6.076	0	0	0	63.4331	77.2192	84.2189	63.896	59.0222	64.9783	75.3199	37.7425	7	1.6838e-16	M+H
6664	1.818	598.184	3.038	0	0	0	0	0	0	3.2915	0	0	0	0	0	7.9277	0	12.6346	57.9218	57.8924	82.7064	69.2128	0	0	0	0	0	0	0	0	0	0	0	0	0	0	0	0	71.8957	45.6478	56.3627	55.5274	54.4655	44.3326	40.9414	32.7786	7	9.7826e-18	M+H
7156	1.7983	623.133	0	0	0	0	0	8.1013	0	0	0	0	0	0	0	29.3476	0	22.6766	51.7747	52.1965	59.7393	56.4011	3.038	0	0	6.076	0	0	0	0	0	0	0	0	0	0	0	0	43.3803	29.8416	47.5454	35.671	19.1599	31.5096	42.3273	14.3722	7	4.209e-13	M+H
3140	1.874	797.084	0	0	0	0	0	0	0	4.0506	0	0	0	0	0	0	0	6.9602	31.841	29.9071	0	34.9249	6.076	0	0	0	0	0	0	0	4.0506	0	0	0	0	0	0	0	0	19.6879	22.0069	25.5398	25.1417	17.8842	26.8354	21.2658	7	2.966e-07	M+H
3138	1.8679	798.087	0	0	0	0	0	0	0	0	0	0	0	0	0	11.519	0	11.0417	0	32.7682	33.5496	42.3535	3.038	0	0	0	0	0	0	0	0	0	0	0	0	0	0	0	19.9814	24.9059	31.5447	32.005	37.2675	28.9522	26.2964	24.9555	7	5.2339e-10	M+H
[truncated: 8 more columns]
